# Supplementary material for: Proteomic Analysis Reveals Differential Expression Profiles in Idiopathic Pulmonary Fibrosis Cell Lines
Source: Int J Mol Sci. 2022 May 1;23(9):5032. doi: 10.3390/ijms23095032 (PMC9105114; doi:10.3390/ijms23095032)
Supplement: Supplementary file 1 [file ijms-23-05032-s001.zip]

Archive with 2 entries (2 files):
- Suplementary figures.pdf
- Suplementary tables.xlsx
