# Supplementary material for: Proteomic Analysis Reveals Differential Expression Profiles in Idiopathic Pulmonary Fibrosis Cell Lines
Source: Int J Mol Sci. 2022 May 1;23(9):5032. doi: 10.3390/ijms23095032 (PMC9105114; doi:10.3390/ijms23095032)
Supplement: Supplementary file 1 [file ijms-23-05032-s001.zip › Suplementary tables.xlsx]

## Sheet: Table S1
Table S1: Proteins identified by proteomic analysis using LFQ intensity value ≠ 0 and MS/MS (spectral) count ≥2 in at least one of the biological replicates.
Protein IDs	Majority protein IDs	Protein names	Gene names	LFQ intensity NL-1.1	LFQ intensity NL-1.2	LFQ intensity IPF-1.1	LFQ intensity IPF-1.2	LFQ intensity IPF-2.1	LFQ intensity IPF-2.1	MS/MS count NL-1.1	MS/MS count NL-1.2	MS/MS count IPF-1.1	MS/MS count IPF-1.2	MS/MS count IPF-2.1	MS/MS count IPF-2.2	MS/MS count
P21333	P21333	Filamin-A	FLNA	35.2926	35.2305	35.1695	35.0519	35.2283	35.2306	188	215	234	224	212	224	1297
Q09666;P48552	Q09666	Neuroblast differentiation-associated protein AHNAK	AHNAK	33.8931	33.7719	34.2759	34.116	33.8034	34.1606	135	143	208	205	162	178	1031
Q15149;P58107	Q15149	Plectin	PLEC	33.0085	33.696	33.259	33.0342	33.3763	33.2512	124	147	173	171	170	169	954
P08670;P31001;P17661;P41219;P03995;P14136;Q76ZA3;Q71UK7;P13880;P13879;P06816;P03489;CON__H-INV:HIT000292931;CON__Q61726;CON__O43790;CON__Q6NT21;CON__P78385;CON__Q14533;CON__P78386;P97861;O43790;P78385;Q16352;Q14533;P78386;P07196;P07197	P08670	Vimentin	VIM	36.3749	36.3736	36.5144	36.3686	36.5425	36.5885	122	134	172	170	186	165	949
P35579;Q8VDD5;REV__Q9UKV3;P13535;Q9UKX3;Q9Y623;P12882;P11055;Q9UKX2;A7E2Y1	P35579;Q8VDD5	Myosin-9	MYH9;Myh9	34.2207	35.0424	34.2603	34.1582	34.8007	34.4766	142	151	169	157	162	153	934
Q14315	Q14315	Filamin-C	FLNC	33.182	33.0691	33.4594	33.4548	33.5817	33.1845	96	132	134	122	131	126	741
P60709;P86700;Q9BYX7;Q8ILW9	P60709	Actin, cytoplasmic 1;Actin, cytoplasmic 1, N-terminally processed	Actb;ACTB	36.4428	36.3893	36.1055	36.1147	36.2207	36.4512	89	92	108	105	120	128	642
O43707;Q9H254	O43707	Alpha-actinin-4	ACTN4	33.4568	33.5657	33.6299	33.6612	33.4077	33.0596	69	82	94	90	94	84	513
Q9Y490	Q9Y490	Talin-1	TLN1	32.4632	32.4353	32.4675	32.4289	32.4117	32.6621	71	76	87	97	86	93	510
Q00610	Q00610	Clathrin heavy chain 1	CLTC	31.686	31.9274	32.4604	32.5215	32.6966	32.0129	58	69	75	77	85	75	439
P12111	P12111	Collagen alpha-3(VI) chain	COL6A3	32.8323	32.7755	31.6273	31.6344	32.2377	32.2716	82	85	66	54	75	75	437
Q14204	Q14204	Cytoplasmic dynein 1 heavy chain 1	DYNC1H1	29.8265	30.7189	30.7176	29.8352	31.4465	31.2118	27	48	70	63	75	59	342
Q13813;P07751;P08032	Q13813;P07751	Spectrin alpha chain, non-erythrocytic 1	SPTAN1	29.7534	30.4541	31.9757	31.9917	30.6551	30.5763	30	47	79	77	46	56	335
Q01082;O15020;P11277;P15508	Q01082	Spectrin beta chain, non-erythrocytic 1	SPTBN1	28.728	28.8117	31.9378	31.8997	30.8684	29.7063	26	28	80	79	61	48	322
O75369;Q9MZD2	O75369	Filamin-B	FLNB	31.0573	31.0472	31.5888	32.0567	29.1511	30.2174	45	57	59	59	39	45	304
P02545	P02545	Prelamin-A/C;Lamin-A/C	LMNA	33.3229	33.3197	33.9025	33.4432	33.1558	33.2813	43	42	58	56	48	47	294
P12814;P35609;Q08043	P12814	Alpha-actinin-1	ACTN1	32.515	32.6887	32.8615	32.6056	32.6517	32.3033	41	40	50	51	54	42	278
P14618;Q29536;P30613	P14618	Pyruvate kinase PKM	PKM	34.1385	34.1632	34.2317	34.0289	34.1174	34.1068	39	39	47	45	49	56	275
P07900;A5A6K9;P07901;P30946;Q90474;Q14568;Q58FG0;Q58FG1	P07900;A5A6K9;P07901;P30946;Q90474	Heat shock protein HSP 90-alpha;Heat shock protein HSP 90-alpha 1	HSP90AA1;Hsp90aa1;hsp90a.1	32.0663	32.0229	32.43	32.5111	32.3769	32.0237	40	38	45	53	52	45	273
P02452;CON__Q862S4	P02452	Collagen alpha-1(I) chain	COL1A1	33.0021	32.8453	31.9093	31.6303	31.7805	32.0543	54	60	45	39	35	37	270
P07355;P04272;P07356;A6NMY6	P07355;P04272;P07356;A6NMY6	Annexin A2;Putative annexin A2-like protein	ANXA2;Anxa2;ANXA2P2	33.1638	33.2273	34.0425	34.1578	33.2994	34.2336	34	34	48	43	47	61	267
P08758	P08758	Annexin A5	ANXA5	33.8937	33.9279	33.7948	33.9104	34.1973	33.8559	40	38	42	46	46	53	265
P04406;P20287;Q8X1X3;O14556	P04406	Glyceraldehyde-3-phosphate dehydrogenase	GAPDH	33.8653	33.8645	34.272	34.4202	34.1904	34.0846	25	25	51	65	46	51	263
Q71U36;P0DPH8;P0DPH7;Q6PEY2	Q71U36;P0DPH8;P0DPH7;Q6PEY2	Tubulin alpha-1A chain;Tubulin alpha-3E chain	TUBA1A;TUBA3E	33.8859	33.8744	34.1208	34.1393	33.962	34.1205	32	39	43	49	46	50	259
P46940;Q86VI3	P46940	Ras GTPase-activating-like protein IQGAP1	IQGAP1	30.0229	30.8835	31.6475	31.1541	31.0648	30.4912	28	37	45	49	43	48	250
P13639;P58252	P13639;P58252	Elongation factor 2	EEF2;Eef2	31.7528	32.075	32.3997	32.327	32.2463	32.1523	30	36	47	49	43	42	247
P60174;Q2QD07;P17751;Q1MTI4	P60174;Q2QD07;P17751	Triosephosphate isomerase	TPI1;Tpi1	33.3069	33.2269	33.5776	33.533	32.8957	32.9361	42	37	44	46	37	34	240
P07237	P07237	Protein disulfide-isomerase	P4HB	32.9303	32.8337	32.3748	32.3772	32.584	33.0954	35	35	36	38	48	44	236
P07437;A6NNZ2	P07437	Tubulin beta chain	TUBB	33.2286	33.3189	33.3866	33.3498	33.4345	33.7737	31	34	46	37	38	49	235
P68104;Q5VTE0;P62630;P10126;P0CN31;P0CN30;P02994	P68104;Q5VTE0;P62630;P10126	Elongation factor 1-alpha 1;Putative elongation factor 1-alpha-like 3	EEF1A1;EEF1A1P5;Eef1a1	33.051	33.0572	33.241	33.2587	33.1961	33.1921	28	32	44	45	39	44	232
P08133	P08133	Annexin A6	ANXA6	31.8606	31.8309	32.3348	32.3383	32.0887	32.3467	30	34	44	39	43	39	229
P18206	P18206	Vinculin	VCL	32.0688	32.0899	32.4128	32.2841	31.6033	31.6937	34	36	49	45	29	34	227
P11021;P20029	P11021;P20029	78 kDa glucose-regulated protein	HSPA5;Hspa5	32.9594	32.731	32.0331	31.9112	32.3248	32.7129	39	41	33	34	37	40	224
Q14764	Q14764	Major vault protein	MVP	30.5473	30.6027	31.079	30.8911	30.9439	31.3336	31	24	36	38	44	43	216
P50454	P50454	Serpin H1	SERPINH1	33.0268	32.9409	31.75	32.0074	32.6727	32.8644	33	36	34	31	40	36	210
P04075;A5A6I5;P00883;B5DGM7	P04075;A5A6I5;P00883	Fructose-bisphosphate aldolase A	ALDOA	33.1671	33.1694	33.05	32.8641	33.1053	33.2893	28	33	36	32	39	35	203
O75083;Q5RKI0	O75083;Q5RKI0	WD repeat-containing protein 1	WDR1;Wdr1	31.1444	31.0888	30.6387	30.7082	31.0677	30.9243	30	36	34	35	37	29	201
P55072	P55072	Transitional endoplasmic reticulum ATPase	Vcp;VCP	31.0927	31.195	31.4214	31.364	31.1105	31.3277	26	28	36	34	33	39	196
P06733;Q9LEJ0;Q9LEI9	P06733	Alpha-enolase	ENO1	33.8019	33.9026	33.886	33.8528	33.3934	33.4463	31	28	37	30	28	37	191
Q15746	Q15746	Myosin light chain kinase, smooth muscle;Myosin light chain kinase, smooth muscle, deglutamylated form	MYLK	29.8609	29.9321	30.9993	30.7517	30.9147	30.0104	19	20	43	36	38	35	191
P27797;Q06814;P29413	P27797	Calreticulin	CALR	31.8319	31.7114	30.9292	31.8361	31.331	32.4512	33	30	26	29	35	37	190
P14625;A7H4M0;A7I226;Q9ZMM2	P14625	Endoplasmin	HSP90B1	32.1358	32.333	31.751	31.6583	32.1872	32.6103	29	32	27	29	30	42	189
P67936;Q2TAC2	P67936	Tropomyosin alpha-4 chain	TPM4	33.9269	33.6597	33.34	33.3455	33.434	33.285	32	32	32	31	32	30	189
P46821	P46821	Microtubule-associated protein 1B;MAP1B heavy chain;MAP1 light chain LC1	MAP1B	29.6626	29.6288	30.216	30.1274	29.7709	29.7822	24	30	35	40	27	30	186
Q07065;Q96K21	Q07065	Cytoskeleton-associated protein 4	CKAP4	31.0372	31.8592	30.6112	30.3302	31.6088	31.6691	27	29	25	22	42	38	183
P04083;A5A6M2;P07150	P04083;A5A6M2	Annexin A1	ANXA1	31.9084	31.8948	32.6034	32.4561	32.6671	32.5353	25	23	35	30	31	33	177
P09382;C0HJR3;P16045	P09382	Galectin-1	LGALS1	34.4017	34.4045	34.3543	34.3662	34.2573	34.2656	27	27	35	30	28	30	177
Q9P2E9;Q8N4C6	Q9P2E9	Ribosome-binding protein 1	RRBP1	30.6857	30.7309	30.7194	30.6187	30.6132	30.746	30	31	29	29	29	28	176
P08123	P08123	Collagen alpha-2(I) chain	COL1A2	31.9156	31.6903	30.9828	30.7144	31.0349	31.3146	34	32	25	26	25	33	175
Q14697	Q14697	Neutral alpha-glucosidase AB	GANAB	30.2768	30.4902	29.8073	30.0741	30.9076	30.6781	22	26	26	28	38	33	173
P12109	P12109	Collagen alpha-1(VI) chain	COL6A1	31.1419	31.1663	30.033	30.067	30.4274	30.5394	32	33	25	22	31	26	169
Q9NZM1;O75923	Q9NZM1	Myoferlin	MYOF	29.9394	29.6873	29.9713	30.4248	29.6147	30.4197	20	22	28	38	25	36	169
P11142;P63017;P27541;Q92260;Q96W30;P40918;P87047;Q182E8;P0CY99;Q4JXX6;P9WMJ9;A1KFH2;C4Z1J4;Q0BW82;Q5GSE1;Q9K0N4;A0Q7F0	P11142;P63017	Heat shock cognate 71 kDa protein	HSPA8;Hspa8	32.7752	32.7174	32.7171	32.7459	32.7078	32.7992	27	27	27	25	29	32	167
P00558;P09041;P07205	P00558	Phosphoglycerate kinase 1	PGK1	32.6111	32.8134	32.8068	32.9157	32.5751	32.6667	24	29	28	30	29	25	165
P02751	P02751	Fibronectin;Anastellin;Ugl-Y1;Ugl-Y2;Ugl-Y3	FN1	30.3116	29.9061	30.6252	30.6466	30.1174	30.4361	26	22	32	31	19	30	160
P29401	P29401	Transketolase	TKT	30.6151	32.367	31.6321	31.7197	31.2633	30.9906	14	22	33	36	26	29	160
Q16658;Q61553	Q16658;Q61553	Fascin	FSCN1;Fscn1	31.0746	29.5086	31.4528	31.0619	30.9142	31.5351	25	22	26	28	28	30	159
P22314;Q02053	P22314;Q02053	Ubiquitin-like modifier-activating enzyme 1	UBA1;Uba1	30.5654	30.9883	30.673	30.39	30.6914	31.1931	21	23	30	26	26	30	156
P30101;P38657	P30101;P38657	Protein disulfide-isomerase A3	PDIA3	32.2011	31.8945	31.609	31.2537	32.0589	32.6187	24	26	23	25	25	33	156
Q00341	Q00341	Vigilin	HDLBP	29.9279	29.8561	30.8265	29.8969	29.6512	29.8533	19	23	31	26	26	30	155
P26641	P26641	Elongation factor 1-gamma	EEF1G	30.9275	30.5977	31.4762	31.6877	30.5381	30.295	22	22	29	32	27	22	154
Q99715	Q99715	Collagen alpha-1(XII) chain	COL12A1	30.3424	30.2573	30.078	30.17	30.0534	29.9035	21	22	32	32	20	27	154
P27816;P27546;REV__K0E4D9	P27816	Microtubule-associated protein 4	MAP4	30.9189	30.7218	31.1151	31.7327	30.9344	31.027	22	21	29	28	23	29	152
Q05682;REV__Q13136	Q05682	Caldesmon	CALD1	31.301	31.0878	31.2829	31.0787	32.3393	32.3868	22	20	28	26	29	27	152
P13797;P13796;Q61233;Q14651	P13797	Plastin-3	PLS3	30.9595	31.0071	29.6204	31.8552	30.846	30.9229	17	21	33	36	21	23	151
Q16881;Q9JMH6;Q9NNW7	Q16881	Thioredoxin reductase 1, cytoplasmic	TXNRD1	28.8321	29.9902	31.187	31.3056	30.724	30.465	13	22	27	33	26	25	146
P00338;Q5R1W9;Q6ZMR3;P07864	P00338;Q5R1W9	L-lactate dehydrogenase A chain	LDHA	32.9595	33.0112	33.0609	33.3543	33.0368	33.248	23	20	24	28	21	29	145
Q7KZF4;Q66X93	Q7KZF4;Q66X93	Staphylococcal nuclease domain-containing protein 1	SND1;Snd1	29.7084	29.647	29.8344	29.6983	29.8097	30.0603	18	22	25	26	22	32	145
Q9UPN3	Q9UPN3	Microtubule-actin cross-linking factor 1, isoforms 1/2/3/5	MACF1	28.0346	28.0737	29.0747	28.3613	28.8347	28.9893	9	12	25	22	37	35	140
P35580	P35580	Myosin-10	MYH10	30.3311	29.4608	29.43	29.5193	30.4728	28.1746	26	28	17	20	28	19	138
P08238;P11499;P30947;Q58FF7	P08238;P11499;P30947	Heat shock protein HSP 90-beta	HSP90AB1;Hsp90ab1	30.6043	30.3488	30.7739	30.6879	30.1166	30.6638	16	22	29	25	22	21	135
P17655	P17655	Calpain-2 catalytic subunit	CAPN2	29.6118	29.6778	30.2181	31.4434	29.8861	29.4981	14	21	27	28	25	20	135
O43852;Q6IQP3	O43852	Calumenin	CALU	31.1806	30.7782	31.5837	31.4626	31.2701	31.8788	19	18	30	22	22	23	134
P26038;P26041;Q2HJ49;P26042;O35763	P26038;P26041;Q2HJ49;P26042;O35763	Moesin	MSN;Msn	31.276	31.1799	31.3863	31.5002	31.7481	31.9167	18	18	23	27	24	24	134
Q01995	Q01995	Transgelin	TAGLN	32.7271	32.7386	32.9698	32.9897	32.7627	32.6922	22	19	28	21	24	20	134
P23528	P23528	Cofilin-1	CFL1	32.9677	32.8729	32.5812	32.4307	32.914	33.1593	22	21	26	20	22	22	133
P61978	P61978	Heterogeneous nuclear ribonucleoprotein K	Hnrnpk;HNRNPK	31.0016	30.8626	31.1536	31.1082	30.7505	30.5795	23	21	22	21	21	23	131
P50395	P50395	Rab GDP dissociation inhibitor beta	GDI2	29.9489	29.62	31.1896	31.2811	30.2184	30.1678	19	19	25	28	19	20	130
P41250;Q9CZD3	P41250;Q9CZD3	Glycine--tRNA ligase	GARS;Gars	29.7351	30.7258	30.5438	30.6448	30.1947	29.9158	20	18	22	23	17	24	124
Q15075	Q15075	Early endosome antigen 1	EEA1	29.3925	29.4189	28.6198	29.2625	28.3272	29.0344	13	21	19	19	20	32	124
Q16555	Q16555	Dihydropyrimidinase-related protein 2	DPYSL2	30.7545	30.7456	29.8565	29.8975	29.8015	30.0855	25	20	18	18	22	21	124
P21291	P21291	Cysteine and glycine-rich protein 1	CSRP1	30.4193	30.5387	31.1134	31.0458	30.8	30.5196	15	16	25	23	22	21	122
P13489;Q8HZP9	P13489;Q8HZP9	Ribonuclease inhibitor	RNH1	30.0314	30.1065	30.3238	30.2994	29.9248	30.4384	15	17	25	25	20	18	120
Q9UHD8	Q9UHD8	Septin-9	2009-09-01	29.8493	29.3285	30.1473	30.0073	30.1213	29.6481	15	17	23	19	21	22	117
P78559	P78559	Microtubule-associated protein 1A;MAP1A heavy chain;MAP1 light chain LC2	MAP1A	28.2469	28.2617	28.9616	28.8277	28.9072	29.0205	7	12	21	21	26	28	115
O00159;Q9WTI7;A5PF48	O00159;Q9WTI7	Unconventional myosin-Ic	MYO1C;Myo1c	29.5721	29.7147	28.8416	29.0717	29.0658	29.7933	13	20	20	19	19	23	114
P13667	P13667	Protein disulfide-isomerase A4	PDIA4	29.178	29.8863	28.9557	28.9522	30.3885	30.4789	14	20	17	13	24	26	114
P11413	P11413	Glucose-6-phosphate 1-dehydrogenase	G6PD	30.9146	29.7605	30.2577	30.6579	29.4509	31.1378	18	15	19	22	17	22	113
O00299	O00299	Chloride intracellular channel protein 1	CLIC1	30.7227	30.6215	31.3812	31.4866	30.8903	30.689	17	17	21	21	18	18	112
Q01813	Q01813	ATP-dependent 6-phosphofructokinase, platelet type	PFKP	29.9517	31.1405	29.9151	31.1252	29.9585	29.5881	20	19	17	18	21	17	112
P04843	P04843	Dolichyl-diphosphooligosaccharide--protein glycosyltransferase subunit 1	RPN1	29.7102	29.5705	28.9687	29.1288	30.0101	29.7853	13	21	11	21	22	23	111
P37802	P37802	Transgelin-2	TAGLN2	32.1527	32.2498	32.7597	32.4576	31.6147	32.0147	17	25	22	17	13	17	111
P48681	P48681	Nestin	NES	28.5729	28.447	29.7755	29.6779	29.126	29.2643	8	8	29	21	22	23	111
P30041	P30041	Peroxiredoxin-6	PRDX6	30.3424	30.9062	30.4993	30.7235	30.9633	31.0119	16	19	18	16	20	21	110
P63104	P63104	14-3-3 protein zeta/delta	YWHAZ	31.9906	32.1167	32.5672	32.5557	32.2806	31.7792	16	14	22	21	19	18	110
P19338	P19338	Nucleolin	NCL	30.3036	31.028	29.8501	29.0399	30.8481	30.9405	15	16	19	16	23	20	109
Q9NZN4	Q9NZN4	EH domain-containing protein 2	EHD2	29.6605	29.6109	29.7618	29.9031	30.4023	30.2163	11	17	17	19	23	22	109
Q01518	Q01518	Adenylyl cyclase-associated protein 1	CAP1	30.4701	30.8117	31.399	31.3865	31.2566	31.425	16	17	20	18	22	15	108
P63010	P63010	AP-2 complex subunit beta	AP2B1	30.4332	28.5332	30.397	29.6042	28.7336	28.429	15	14	21	20	20	17	107
Q8WWI1	Q8WWI1	LIM domain only protein 7	LMO7	28.2258	28.1801	28.8222	28.7134	29.6144	29.0059	6	7	20	20	25	29	107
P13674	P13674	Prolyl 4-hydroxylase subunit alpha-1	P4HA1	30.9454	30.9267	29.2699	29.2305	30.7105	29.778	17	18	15	12	21	20	103
Q9Y678;Q9PUE4	Q9Y678	Coatomer subunit gamma-1	COPG1	29.1192	29.1854	28.8986	29.2368	29.2185	29.0142	15	15	11	19	20	23	103
Q00839	Q00839	Heterogeneous nuclear ribonucleoprotein U	HNRNPU	29.8749	29.8513	29.9946	29.9751	29.8761	29.458	14	14	20	21	23	10	102
P48643	P48643	T-complex protein 1 subunit epsilon	CCT5	29.3285	29.4614	29.5543	29.583	29.2597	29.4558	16	16	19	16	16	18	101
Q14974;P52297	Q14974;P52297	Importin subunit beta-1;Importin subunit beta	KPNB1;kpnb1	28.2492	29.3282	30.0765	28.9295	30.2199	28.4526	17	13	18	18	18	17	101
Q9NQC3;Q99P72	Q9NQC3	Reticulon-4	RTN4	29.1234	29.3751	30.6324	30.9098	29.8765	29.6076	10	11	22	22	17	18	100
P06744;P06745;A1AIK3;Q5PL07	P06744	Glucose-6-phosphate isomerase	GPI	29.9513	29.9183	30.9134	31.1046	30.1017	30.0552	10	13	23	21	15	17	99
P0DMV9;P0DMV8	P0DMV9;P0DMV8	Heat shock 70 kDa protein 1B;Heat shock 70 kDa protein 1A	HSPA1B;HSPA1A	29.4298	29.7135	30.0601	30.1504	29.9263	29.9829	10	13	19	16	19	21	98
P15121	P15121	Aldose reductase	AKR1B1	28.9147	29.3405	30.0607	30.2816	29.7513	29.4324	8	12	23	21	19	15	98
Q86VP6	Q86VP6	Cullin-associated NEDD8-dissociated protein 1	CAND1	29.6914	29.5181	29.3728	29.8036	29.5998	29.1939	12	14	21	18	18	14	97
P49588;Q8BGQ7	P49588;Q8BGQ7	Alanine--tRNA ligase, cytoplasmic	AARS;Aars	29.5088	29.6587	29.7231	29.7869	28.9803	29.0183	12	17	18	18	18	13	96
O60664	O60664	Perilipin-3	PLIN3	29.7657	29.8299	30.1493	30.0739	29.999	30.3314	14	13	16	15	18	19	95
P02461	P02461	Collagen alpha-1(III) chain	COL3A1	30.3266	29.9749	29.0473	28.9334	29.6192	30.0405	18	18	10	12	16	21	95
P07814	P07814	Bifunctional glutamate/proline--tRNA ligase;Glutamate--tRNA ligase;Proline--tRNA ligase	EPRS	28.6607	28.7057	28.3756	28.407	28.4535	29.1389	12	17	12	16	20	18	95
P62937;P0DN26;A0A0B4J2A2;A0A075B759;Q9Y536;F5H284;P0DN37	P62937	Peptidyl-prolyl cis-trans isomerase A;Peptidyl-prolyl cis-trans isomerase A, N-terminally processed	PPIA	31.739	32.116	32.3953	32.3142	32.0455	31.9928	9	15	23	17	14	17	95
Q15019;P42207	Q15019	Septin-2	2002-09-01	29.8306	29.9655	30.1487	30.2189	29.9188	29.5851	13	14	17	19	17	15	95
Q15084	Q15084	Protein disulfide-isomerase A6	PDIA6	30.6912	30.5962	30.4786	30.5523	30.7982	30.6114	15	17	12	17	16	18	95
P04792	P04792	Heat shock protein beta-1	HSPB1	32.0416	33.1226	31.2668	31.119	32.2562	32.4294	14	16	13	14	20	17	94
P09493	P09493	Tropomyosin alpha-1 chain	TPM1	30.9958	32.5257	30.8735	30.803	30.7794	30.6966	15	16	16	14	18	15	94
P61158;Q9C0K3;Q9P1U1	P61158	Actin-related protein 3	ACTR3	29.8269	29.9066	29.9615	30.2083	29.3378	29.6373	15	15	16	17	16	15	94
Q8WUM4	Q8WUM4	Programmed cell death 6-interacting protein	PDCD6IP	29.0762	28.946	29.3107	29.4318	29.2595	29.5742	11	7	19	21	11	25	94
O43175	O43175	D-3-phosphoglycerate dehydrogenase	PHGDH	30.3595	30.4462	29.8766	29.8617	28.8082	29.3986	13	18	18	16	12	16	93
O60701;O70475	O60701;O70475	UDP-glucose 6-dehydrogenase	UGDH;Ugdh	29.3116	29.4383	29.6959	29.6476	29.0963	29.267	14	15	18	17	13	16	93
P12110;Q02788	P12110	Collagen alpha-2(VI) chain	COL6A2	30.4189	30.1981	28.999	29.0396	29.7275	29.6318	17	17	13	12	17	17	93
Q04637;P41110;REV__Q8NEG2	Q04637	Eukaryotic translation initiation factor 4 gamma 1	EIF4G1	28.2396	28.5031	29.0848	28.9627	28.8831	28.6239	6	8	26	18	19	16	93
Q15942	Q15942	Zyxin	ZYX	29.6851	29.6563	30.0545	29.7515	29.93	29.9725	9	14	18	17	18	17	93
Q06830	Q06830	Peroxiredoxin-1	PRDX1	30.8314	30.7887	31.0428	30.9194	31.2898	31.5447	9	12	16	20	19	16	92
Q9Y696;O15247	Q9Y696	Chloride intracellular channel protein 4	CLIC4	30.6655	30.4866	31.0479	30.9757	30.9093	30.2396	13	15	17	17	15	15	92
O95782	O95782	AP-2 complex subunit alpha-1	AP2A1	28.619	28.6991	28.7826	29.1579	29.3388	29.1098	13	13	14	15	16	20	91
Q14192	Q14192	Four and a half LIM domains protein 2	FHL2	30.2581	30.2268	30.0123	29.9777	29.205	29.194	17	16	19	15	13	11	91
P41252	P41252	Isoleucine--tRNA ligase, cytoplasmic	IARS	29.2909	29.4068	29.1882	28.5191	28.2297	27.9371	14	16	17	18	15	10	90
Q14247	Q14247	Src substrate cortactin	CTTN	29.6911	29.5301	30.1269	29.9549	29.8978	30.057	11	15	16	16	17	15	90
Q8WX93;Q86TC9	Q8WX93	Palladin	PALLD	29.3017	30.1737	28.8321	28.761	29.9045	29.9732	14	15	16	13	16	16	90
P21980;P21981	P21980	Protein-glutamine gamma-glutamyltransferase 2	TGM2	29.3843	29.5588	29.4561	29.5389	30.4694	30.1504	9	15	14	13	21	17	89
P53621	P53621	Coatomer subunit alpha;Xenin;Proxenin	COPA	29.0333	29.1362	28.7933	29.6446	29.1775	29.6659	8	12	17	18	18	16	89
Q9Y617;P10658	Q9Y617	Phosphoserine aminotransferase	PSAT1	30.3096	30.4402	29.3943	29.4967	29.085	28.8155	19	21	13	13	12	11	89
P52565;Q99PT1;Q5XI73	P52565;Q99PT1;Q5XI73	Rho GDP-dissociation inhibitor 1	ARHGDIA;Arhgdia	30.4257	30.2174	30.8386	30.9285	30.0908	29.9764	14	14	17	18	13	12	88
O15460;Q60716	O15460	Prolyl 4-hydroxylase subunit alpha-2	P4HA2	29.6774	29.7099	29.0232	29.0823	29.4727	30.3697	14	17	12	11	16	17	87
P35606	P35606	Coatomer subunit beta	COPB2	28.8436	29.0846	29.141	29.1443	29.0036	28.6574	13	17	16	14	15	12	87
P63244;O18640	P63244	Guanine nucleotide-binding protein subunit beta-2-like 1;Guanine nucleotide-binding protein subunit beta-2-like 1, N-terminally processed	GNB2L1	29.9146	30.2199	30.6166	30.2846	29.8989	29.9999	11	14	19	19	13	11	87
Q07954	Q07954	Prolow-density lipoprotein receptor-related protein 1;Low-density lipoprotein receptor-related protein 1 85 kDa subunit;Low-density lipoprotein receptor-related protein 1 515 kDa subunit;Low-density lipoprotein receptor-related protein 1 intracellular domain	LRP1	28.6644	28.5184	28.7039	28.7445	28.3933	28.8046	9	10	22	17	11	18	87
P26639;Q9D0R2;A2RTX5	P26639;Q9D0R2	Threonine--tRNA ligase, cytoplasmic	TARS;Tars	29.064	29.3041	29.4241	29.5707	28.9599	28.2442	14	12	18	19	14	9	86
Q8NBS9	Q8NBS9	Thioredoxin domain-containing protein 5	TXNDC5	30.2874	28.106	30.186	30.0774	28.3281	30.5061	12	12	16	16	14	16	86
P07384;P97571	P07384	Calpain-1 catalytic subunit	CAPN1	28.589	28.7146	29.3615	29.6105	29.2242	28.7198	10	12	18	18	16	11	85
P22392	P22392	Nucleoside diphosphate kinase B	NME2	30.4785	31.123	31.7183	31.8218	31.7005	30.8135	14	13	14	15	14	15	85
Q96AY3;Q61576	Q96AY3	Peptidyl-prolyl cis-trans isomerase FKBP10	FKBP10	29.5334	29.7187	28.3455	28.4575	29.7274	29.7736	11	18	8	10	18	19	84
P33176;Q12840;O60282	P33176	Kinesin-1 heavy chain	KIF5B	28.2799	28.2974	28.4619	28.4034	28.3853	28.4141	9	10	17	20	13	14	83
O43491	O43491	Band 4.1-like protein 2	EPB41L2	28.5363	28.3285	28.4783	28.7759	29.0147	29.2334	9	13	13	16	13	18	82
P17931	P17931	Galectin-3	LGALS3	29.9757	29.697	30.2699	30.2289	28.5758	29.5893	9	10	19	20	11	12	81
P49368	P49368	T-complex protein 1 subunit gamma	CCT3	29.6066	29.3831	29.8846	29.6527	29.6327	29.5544	10	12	18	16	12	13	81
Q02878;P21533	Q02878;P21533	60S ribosomal protein L6	RPL6;Rpl6	29.3724	29.5201	29.9144	30.9237	30.7521	28.7574	14	14	11	14	17	11	81
Q9NVA2;Q14141	Q9NVA2	Septin-11	2011-09-01	29.1424	29.2159	30.1333	29.2719	30.0505	30.0619	12	14	15	13	13	14	81
Q12905	Q12905	Interleukin enhancer-binding factor 2	ILF2	28.1874	29.079	29.4115	29.7285	28.2898	27.5541	6	14	16	18	14	12	80
P17987;P11983	P17987;P11983	T-complex protein 1 subunit alpha	TCP1;Tcp1	28.1635	29.0365	28.1087	29.5705	29.9779	30.0937	6	14	17	14	15	13	79
Q6NZI2	Q6NZI2	Polymerase I and transcript release factor	PTRF	30.599	30.5216	30.8177	30.5754	30.1087	30.1298	12	11	14	13	15	14	79
P05387	P05387	60S acidic ribosomal protein P2	RPLP2	31.1944	31.0597	29.9573	31.2647	29.7054	31.0289	12	12	13	14	13	14	78
P22626	P22626	Heterogeneous nuclear ribonucleoproteins A2/B1	HNRNPA2B1	30.2253	31.418	31.7105	31.566	31.2736	31.2702	10	12	15	14	12	15	78
P40227;Q92526	P40227	T-complex protein 1 subunit zeta	CCT6A	29.4273	29.6061	29.7169	29.7661	29.5751	29.5414	10	8	15	16	17	12	78
P49327	P49327	Fatty acid synthase;[Acyl-carrier-protein] S-acetyltransferase;[Acyl-carrier-protein] S-malonyltransferase;3-oxoacyl-[acyl-carrier-protein] synthase;3-oxoacyl-[acyl-carrier-protein] reductase;3-hydroxyacyl-[acyl-carrier-protein] dehydratase;Enoyl-[acyl-carrier-protein] reductase;Oleoyl-[acyl-carrier-protein] hydrolase	FASN	27.5601	27.552	28.4342	28.3782	28.2675	28.6044	3	2	15	19	17	22	78
P50990	P50990	T-complex protein 1 subunit theta	CCT8	30.481	29.7544	29.7808	29.6385	29.6793	29.5488	14	16	14	9	15	10	78
P53618	P53618	Coatomer subunit beta	COPB1	28.6805	28.7712	28.907	29.1168	28.7583	28.4133	9	7	17	19	12	14	78
P78371	P78371	T-complex protein 1 subunit beta	CCT2	29.0794	29.2793	30.2692	29.4357	29.3369	30.0326	14	11	14	15	12	12	78
Q15293;O93434	Q15293	Reticulocalbin-1	RCN1	30.7084	30.186	29.6778	29.4769	30.0359	30.4284	15	9	14	11	13	16	78
Q9Y4L1;Q63617	Q9Y4L1	Hypoxia up-regulated protein 1	HYOU1	28.7809	27.8926	28.0205	27.892	28.3935	27.9469	13	15	11	11	16	12	78
P21589	P21589	5-nucleotidase	NT5E	27.602	27.5257	29.4111	29.4728	28.9707	29.2724	7	8	16	15	15	16	77
Q9C0C2	Q9C0C2	182 kDa tankyrase-1-binding protein	TNKS1BP1	28.4562	28.1572	28.342	28.1609	28.1793	28.2464	8	14	15	14	13	13	77
P05388;P14869;Q8NHW5	P05388;P14869;Q8NHW5	60S acidic ribosomal protein P0;60S acidic ribosomal protein P0-like	RPLP0;Rplp0;RPLP0P6	29.529	31.119	31.1997	31.7944	28.5121	28.4979	12	15	12	15	11	11	76
P11766;P81431;A1A835	P11766	Alcohol dehydrogenase class-3	ADH5	29.6484	29.9495	27.4043	30.5404	30.1959	29.8032	9	12	14	14	14	13	76
Q13838;Q9Z1N5;O00148;P0CQ97;P0CQ96;Q1DI07;A6R603;Q07478	Q13838;Q9Z1N5;O00148	Spliceosome RNA helicase DDX39B;Spliceosome RNA helicase Ddx39b;ATP-dependent RNA helicase DDX39A	DDX39B;Ddx39b;DDX39A	28.7093	28.6813	28.8361	28.9718	28.5683	28.1568	12	11	13	15	14	10	75
P62826	P62826	GTP-binding nuclear protein Ran	RAN	29.7522	30.5358	30.3227	30.4299	30.0627	30.2791	8	12	14	13	14	14	75
P50991	P50991	T-complex protein 1 subunit delta	CCT4	28.8736	28.9966	29.3091	29.3999	29.0543	28.9788	10	12	12	13	13	14	74
Q96QK1;Q9EQH3	Q96QK1;Q9EQH3	Vacuolar protein sorting-associated protein 35	VPS35;Vps35	27.7696	28.6928	28.9874	28.3138	28.8774	28.4445	11	13	14	13	12	11	74
O00151	O00151	PDZ and LIM domain protein 1	PDLIM1	29.4304	29.6534	29.6446	29.264	29.8495	29.4863	11	12	13	10	13	14	73
P07737	P07737	Profilin-1	PFN1	32.7695	32.4321	32.1136	31.9846	32.4456	32.8079	11	11	14	12	13	12	73
P18669;P15259;Q8N0Y7;Q8MKE8	P18669	Phosphoglycerate mutase 1	PGAM1	29.4096	29.6785	31.4918	31.5511	30.4925	30.4208	7	12	14	16	11	13	73
P34932;O95757	P34932	Heat shock 70 kDa protein 4	HSPA4	28.8656	28.8792	28.9656	28.9916	28.8063	29.1951	8	13	14	11	12	15	73
P36578;P09180	P36578	60S ribosomal protein L4	RPL4	29.8026	29.1589	30.4367	30.574	30.2338	30.3535	10	10	12	15	13	13	73
P60660	P60660	Myosin light polypeptide 6	MYL6	31.9077	31.5666	31.5158	31.8204	31.4487	31.3209	11	9	16	14	13	10	73
P62136	P62136	Serine/threonine-protein phosphatase PP1-alpha catalytic subunit	PPP1CA	28.6364	28.8308	29.226	29.4568	29.4758	29.1151	7	11	16	19	8	12	73
Q92499;Q24731;Q9VNV3	Q92499	ATP-dependent RNA helicase DDX1	DDX1	28.4731	28.4786	28.5463	28.5147	28.4847	28.4256	11	8	14	12	13	15	73
O60506;Q7TMK9	O60506;Q7TMK9	Heterogeneous nuclear ribonucleoprotein Q	SYNCRIP;Syncrip	29.7646	29.6498	29.637	29.635	29.7457	29.515	10	12	14	13	12	11	72
P08865	P08865	40S ribosomal protein SA	Rpsa;RPSA	30.4356	30.4608	29.9856	29.8841	30.9121	30.9465	9	12	10	12	15	14	72
P12268;P12269;B0UXP9;Q5RGV1;Q6GMG5	P12268;P12269	Inosine-5-monophosphate dehydrogenase 2	IMPDH2	28.7634	28.7789	28.938	28.9887	28.3878	28.4577	12	11	10	17	9	13	72
P15880;P31009	P15880	40S ribosomal protein S2	RPS2	29.4885	30.0249	29.8513	30.0371	28.6899	28.3671	10	13	13	13	12	11	72
P29692	P29692	Elongation factor 1-delta	EEF1D	29.6285	30.3617	30.4371	30.2672	30.0776	30.4298	9	11	15	12	11	14	72
P78417	P78417	Glutathione S-transferase omega-1	GSTO1	29.3622	30.3212	30.9124	30.0786	29.5675	29.2469	9	8	15	15	15	10	72
P60842;P0CQ71;P0CQ70;A6R3R5;Q1DQ20	P60842	Eukaryotic initiation factor 4A-I	EIF4A1	29.3782	29.9344	29.868	30.2738	29.9237	30.0132	8	11	11	15	12	14	71
P53396;Q91V92	P53396;Q91V92	ATP-citrate synthase	ACLY;Acly	27.7171	28.4629	28.1966	28.7029	29.668	29.5334	6	9	11	11	20	14	71
P55786;A6NEC2	P55786	Puromycin-sensitive aminopeptidase	NPEPPS	28.036	28.0585	29.0112	28.7097	28.4519	28.0986	10	9	12	14	12	14	71
P61313	P61313	60S ribosomal protein L15	RPL15	29.7046	29.751	29.6262	29.6801	30.3124	29.3152	6	10	13	13	16	12	70
Q13162;O08807	Q13162;O08807	Peroxiredoxin-4	PRDX4;Prdx4	28.4859	29.3198	30.5574	30.2924	29.3708	29.5658	7	12	15	11	12	13	70
Q16531	Q16531	DNA damage-binding protein 1	DDB1	27.5632	27.859	28.1836	28.3838	27.9308	27.3629	5	11	15	16	13	10	70
O15143	O15143	Actin-related protein 2/3 complex subunit 1B	ARPC1B	28.4758	28.6916	29.0687	29.1979	28.9046	28.4192	7	9	16	16	12	9	69
P09211	P09211	Glutathione S-transferase P	GSTP1	30.8619	30.9725	31.2768	30.8117	31.0839	30.0609	8	8	12	14	13	14	69
Q16181;Q6ZU15	Q16181	Septin-7	2007-09-01	29.0936	30.2277	29.0737	29.3635	29.5124	27.9842	9	12	9	15	12	12	69
O00469	O00469	Procollagen-lysine,2-oxoglutarate 5-dioxygenase 2	PLOD2	28.5486	28.5254	28.5829	28.6198	28.64	28.4177	8	8	15	15	13	9	68
P23396;Q06559	P23396	40S ribosomal protein S3	RPS3	29.2805	30.61	30.5984	30.763	29.6657	29.8075	6	12	14	10	13	13	68
Q12906;Q96SI9	Q12906	Interleukin enhancer-binding factor 3	ILF3	28.7945	28.8132	29.1665	29.2433	28.6429	28.3559	10	12	11	14	13	8	68
Q9BSJ8	Q9BSJ8	Extended synaptotagmin-1	ESYT1	27.8731	27.9915	28.1221	28.258	28.4595	28.3002	8	6	12	10	14	18	68
Q9ULV4	Q9ULV4	Coronin-1C	CORO1C	29.3397	29.2554	30.815	29.2549	29.5216	30.7761	11	10	13	7	13	14	68
O94979;Q9NQW1	O94979	Protein transport protein Sec31A	SEC31A	28.5631	28.4523	28.793	28.8229	28.2807	28.405	9	11	11	10	11	15	67
P11940;Q9H361;Q4VXU2;P60050;P60049;P60048;P60047;P0CP47;P0CP46;Q5JQF8;Q96DU9;Q7JGR2	P11940;Q9H361	Polyadenylate-binding protein 1;Polyadenylate-binding protein 3	PABPC1;PABPC3	28.9608	28.8208	29.2339	29.043	28.9488	28.9814	6	11	12	12	9	17	67
P23381	P23381	Tryptophan--tRNA ligase, cytoplasmic;T1-TrpRS;T2-TrpRS	WARS	29.6429	29.8625	29.6281	29.778	28.854	28.5104	7	15	16	14	10	5	67
P31943;P70333;P55795	P31943;P70333	Heterogeneous nuclear ribonucleoprotein H;Heterogeneous nuclear ribonucleoprotein H, N-terminally processed;Heterogeneous nuclear ribonucleoprotein H2	HNRNPH1;Hnrnph2	29.3916	29.3482	29.559	29.4974	29.0325	29.1382	10	9	14	11	12	11	67
P47756	P47756	F-actin-capping protein subunit beta	CAPZB	28.2565	28.265	29.2134	29.1234	28.2295	29.1536	8	9	12	13	12	13	67
P52209	P52209	6-phosphogluconate dehydrogenase, decarboxylating	PGD	29.3748	29.4856	29.1457	29.2447	30.9434	29.8123	9	8	10	9	16	15	67
P04899;P63096;Q60397;P59215;P09471	P04899	Guanine nucleotide-binding protein G(i) subunit alpha-2	GNAI2	26.8995	27.8416	29.2392	29.0645	28.0615	28.6136	7	8	14	15	11	11	66
P07195;A5A6N7;Q9PVK4	P07195;A5A6N7	L-lactate dehydrogenase B chain	LDHB	29.9445	30.2413	30.8292	30.3656	30.2633	30.6156	10	7	11	11	13	14	66
P07858;P10605	P07858	Cathepsin B;Cathepsin B light chain;Cathepsin B heavy chain	CTSB	30.337	29.9581	30.1252	30.9513	30.4135	30.9089	10	10	11	13	10	12	66
P09936	P09936	Ubiquitin carboxyl-terminal hydrolase isozyme L1	UCHL1	29.4188	29.1655	30.6144	30.5127	30.0135	31.175	7	7	10	13	12	17	66
Q14847	Q14847	LIM and SH3 domain protein 1	LASP1	30.4479	30.3682	30.8545	29.909	30.9271	30.8802	10	12	13	10	10	11	66
Q93052	Q93052	Lipoma-preferred partner	LPP	28.4464	28.4893	28.4397	28.2826	28.4209	28.2501	12	8	14	13	10	9	66
P0DP25;P0DP24;P0DP23;Q6PI52;P62203;P27482;P02585	P0DP25;P0DP24;P0DP23;Q6PI52	Calmodulin	calm1a	31.6699	31.5599	31.3143	31.1892	31.2193	31.2788	9	13	13	12	10	8	65
P26599	P26599	Polypyrimidine tract-binding protein 1	PTBP1	29.3011	29.1544	29.0251	28.946	29.1787	29.0084	10	11	11	10	10	13	65
P27824;P35565;P35564	P27824;P35565	Calnexin	CANX;Canx	29.7809	29.6105	29.3654	29.5184	30.2165	29.8799	11	10	11	8	13	12	65
P31939	P31939	Bifunctional purine biosynthesis protein PURH;Phosphoribosylaminoimidazolecarboxamide formyltransferase;IMP cyclohydrolase	ATIC	28.2287	28.317	27.7887	27.6929	28.4464	28.5895	7	9	11	9	12	17	65
P43243	P43243	Matrin-3	MATR3	27.652	27.719	28.36	28.2878	28.173	27.7311	7	9	13	13	11	12	65
P54136	P54136	Arginine--tRNA ligase, cytoplasmic	RARS	28.2896	28.3376	28.1478	28.2031	28.4123	28.1746	8	13	11	10	11	12	65
P54577;Q6TGS6	P54577	Tyrosine--tRNA ligase, cytoplasmic;Tyrosine--tRNA ligase, cytoplasmic, N-terminally processed	YARS	29.416	29.4352	29.0332	29.0654	28.6127	28.555	10	9	13	12	7	14	65
Q06210;Q9Z2Z9	Q06210	Glutamine--fructose-6-phosphate aminotransferase [isomerizing] 1	GFPT1	27.8911	27.9874	28.2985	28.4595	28.7136	28.2732	5	9	12	12	16	11	65
Q14152	Q14152	Eukaryotic translation initiation factor 3 subunit A	EIF3A	28.3195	28.1271	28.3093	28.2238	28.2249	28.3361	11	10	12	6	12	14	65
Q9BUF5	Q9BUF5	Tubulin beta-6 chain	TUBB6	27.7342	29.2438	29.0624	29.5096	29.2614	28.1588	8	10	13	12	10	12	65
Q9Y3F4	Q9Y3F4	Serine-threonine kinase receptor-associated protein	STRAP	27.9672	28.0184	27.9217	28.3677	27.8714	28.6099	8	7	11	11	13	15	65
O00410;O60518	O00410	Importin-5	IPO5	27.3224	28.4148	28.8484	29.0901	28.577	27.8406	4	10	14	14	12	10	64
P45974;Q92995	P45974	Ubiquitin carboxyl-terminal hydrolase 5	USP5	28.0577	28.3814	28.5226	28.4819	28.4041	28.2822	7	10	14	13	8	12	64
P47755	P47755	F-actin-capping protein subunit alpha-2	CAPZA2	28.8342	28.3025	29.2383	29.318	29.3074	28.777	8	8	13	13	11	11	64
Q13200	Q13200	26S proteasome non-ATPase regulatory subunit 2	PSMD2	27.6341	28.5101	28.7293	29.0135	28.7395	28.4179	5	9	12	11	17	10	64
Q16643	Q16643	Drebrin	DBN1	29.0567	28.9438	29.175	29.0728	29.3823	29.5818	7	8	12	10	13	14	64
O43776	O43776	Asparagine--tRNA ligase, cytoplasmic	NARS	28.5126	28.4475	28.1879	28.257	28.2734	27.8563	10	7	13	15	11	7	63
P06703;P14069	P06703	Protein S100-A6	S100A6	32.7551	34.3828	34.2277	33.9999	34.4648	34.1808	4	11	12	13	12	11	63
P07910;P0DMR1;O60812;B7ZW38;B2RXH8;Q86SE5	P07910;P0DMR1;O60812;B7ZW38;B2RXH8	Heterogeneous nuclear ribonucleoproteins C1/C2;Heterogeneous nuclear ribonucleoprotein C-like 4;Heterogeneous nuclear ribonucleoprotein C-like 1;Heterogeneous nuclear ribonucleoprotein C-like 3;Heterogeneous nuclear ribonucleoprotein C-like 2	HNRNPC;HNRNPCL4;HNRNPCL1;HNRNPCL3;HNRNPCL2	29.6935	29.5358	29.8636	29.7882	29.4662	29.4311	8	8	15	12	9	11	63
Q86UP2	Q86UP2	Kinectin	KTN1	27.8762	28.0883	28.4637	28.3344	27.7463	27.9283	8	7	18	14	7	9	63
Q9H4M9	Q9H4M9	EH domain-containing protein 1	EHD1	27.2708	27.2796	28.5263	28.7561	28.8609	28.4457	7	7	10	14	12	13	63
Q9UHB6	Q9UHB6	LIM domain and actin-binding protein 1	LIMA1	29.0211	28.978	29.2923	29.223	29.2083	29.3884	12	8	10	11	11	11	63
P10809;O02649;O60008	P10809	60 kDa heat shock protein, mitochondrial	HSPD1	29.8527	29.6004	28.8673	28.7075	29.3311	30.3934	11	10	9	7	10	15	62
P16152	P16152	Carbonyl reductase [NADPH] 1	CBR1	28.0787	28.8881	28.2684	28.37	29.4913	29.2643	8	11	11	9	12	11	62
P30086;P31044	P30086	Phosphatidylethanolamine-binding protein 1;Hippocampal cholinergic neurostimulating peptide	PEBP1	29.8397	29.5969	30.7592	30.7057	30.1972	30.2793	9	8	12	12	10	11	62
P09651;Q32P51	P09651;Q32P51	Heterogeneous nuclear ribonucleoprotein A1;Heterogeneous nuclear ribonucleoprotein A1, N-terminally processed;Heterogeneous nuclear ribonucleoprotein A1-like 2	HNRNPA1;HNRNPA1L2	30.6673	30.4133	30.6518	30.6642	30.3368	30.1691	6	8	12	14	9	12	61
P25705;A7ZC35;A7I175;A7H019;Q0BQE6;B9KES1;A7H1H9;B4RD45;Q6G1W7;Q6FYM1;Q83G89;Q180W8;Q4L7Y6;Q9ZK79;B9E8E8;Q2GIG2;Q2GER5;A0Q8E1;Q8G7B1;Q6A8C5;Q4JUJ8	P25705	ATP synthase subunit alpha, mitochondrial	ATP5A1	28.9464	29.0132	27.9956	27.7285	29.1759	30.1057	8	10	8	7	12	16	61
O00231;F1QGH9;F6P3G4	O00231;F1QGH9	26S proteasome non-ATPase regulatory subunit 11;26S proteasome non-ATPase regulatory subunit 11B	PSMD11;psmd11b	27.1936	28.6706	27.7831	28.71	28.1508	28.3429	9	13	8	12	10	9	61
P23284;P0CP79;P0CP78	P23284	Peptidyl-prolyl cis-trans isomerase B	PPIB	30.8761	30.3888	29.5444	29.7002	30.4828	30.6434	6	9	11	11	13	11	61
P62424	P62424	60S ribosomal protein L7a	RPL7A	29.1779	29.3047	30.0182	29.9136	29.8782	29.2267	3	8	14	11	15	10	61
P00387;P20070;Q0P487	P00387	NADH-cytochrome b5 reductase 3;NADH-cytochrome b5 reductase 3 membrane-bound form;NADH-cytochrome b5 reductase 3 soluble form	CYB5R3	29.2602	29.1057	28.9144	29.1714	29.8476	30.6228	7	8	8	11	13	13	60
P05556;Q9GLP0	P05556;Q9GLP0	Integrin beta-1	ITGB1	29.1935	28.9689	29.6304	29.6058	29.4061	29.8825	7	8	10	11	13	11	60
P14868	P14868	Aspartate--tRNA ligase, cytoplasmic	DARS	28.7821	28.8964	28.0659	28.2376	28.5438	28.4392	10	10	11	11	10	8	60
P21796	P21796	Voltage-dependent anion-selective channel protein 1	VDAC1	29.0251	29.2799	28.2914	28.4649	28.6515	29.5512	11	10	5	10	10	14	60
P27348	P27348	14-3-3 protein theta	YWHAQ	30.3078	30.0769	30.885	30.9811	30.7368	29.8589	10	8	10	12	13	7	60
P39023;Q92901	P39023	60S ribosomal protein L3	RPL3	29.1367	29.0811	29.1971	29.1447	29.4775	28.9463	11	7	9	10	10	13	60
P62258	P62258	14-3-3 protein epsilon	YWHAE	31.0852	31.071	31.6037	31.7022	31.2639	30.7158	7	10	9	13	10	11	60
Q13561	Q13561	Dynactin subunit 2	DCTN2	28.5334	28.603	28.915	28.792	28.7096	29.0394	4	8	14	12	11	11	60
Q96AG4	Q96AG4	Leucine-rich repeat-containing protein 59	LRRC59	29.1936	29.0979	28.728	28.7038	29.0527	29.1614	11	8	11	11	9	10	60
P10768;Q9R0P3	P10768	S-formylglutathione hydrolase	ESD	27.6143	28.27	28.9556	29.0343	27.9225	27.8156	7	9	13	13	9	8	59
P15559;Q64669	P15559	NAD(P)H dehydrogenase [quinone] 1	NQO1	28.8924	29.4444	29.6045	30.4569	29.946	29.3673	6	8	11	11	14	9	59
P30153;P30154	P30153	Serine/threonine-protein phosphatase 2A 65 kDa regulatory subunit A alpha isoform	PPP2R1A	27.7482	28.7006	28.0302	29.1665	27.6432	29.2382	7	10	11	10	11	10	59
P35232	P35232	Prohibitin	PHB	28.6119	28.6439	28.0745	27.983	28.2605	28.7089	8	12	7	8	10	14	59
Q02809	Q02809	Procollagen-lysine,2-oxoglutarate 5-dioxygenase 1	PLOD1	28.2536	28.4775	27.621	27.9709	28.6613	28.5316	9	10	8	8	12	12	59
Q99832	Q99832	T-complex protein 1 subunit eta	CCT7	28.524	28.6405	28.0421	28.8113	28.4114	28.6078	6	7	12	14	10	10	59
P04844	P04844	Dolichyl-diphosphooligosaccharide--protein glycosyltransferase subunit 2	RPN2	28.9736	29.0583	28.3701	28.4927	29.3744	28.7909	11	10	6	8	14	9	58
P29966	P29966	Myristoylated alanine-rich C-kinase substrate	MARCKS	29.7822	29.3842	30.0691	30.0095	29.4778	29.3359	9	9	11	10	9	10	58
P38646	P38646	Stress-70 protein, mitochondrial	HSPA9	29.4138	29.2299	27.617	27.4995	28.4264	29.5803	12	10	6	7	10	13	58
Q9NVD7;Q9HBI1	Q9NVD7	Alpha-parvin	PARVA	28.2593	28.4977	28.4725	28.7204	28.4366	27.9204	7	8	11	14	9	9	58
P19105;O14950	P19105;O14950	Myosin regulatory light chain 12A;Myosin regulatory light chain 12B	MYL12A;MYL12B	30.2211	30.1025	30.008	29.9303	29.7528	29.5687	6	9	12	12	9	9	57
Q99880;Q99879;Q99877;Q93079;Q8CGP2;Q8CGP1;Q6ZWY9;Q64525;Q64478;Q64475;Q5QNW6;P62807;P58876;P57053;P10854;P10853;O60814;Q6PC60;Q96A08;P70696	Q99880;Q99879;Q99877;Q93079;Q8CGP2;Q8CGP1;Q6ZWY9;Q64525;Q64478;Q64475;Q5QNW6;P62807;P58876;P57053;P10854;P10853;O60814;Q6PC60;Q96A08;P70696	Histone H2B type 1-L;Histone H2B type 1-M;Histone H2B type 1-N;Histone H2B type 1-H;Histone H2B type 1-P;Histone H2B type 1-K;Histone H2B type 1-C/E/G;Histone H2B type 2-B;Histone H2B type 1-B;Histone H2B type 2-F;Histone H2B type 1-C/E/F/G/I;Histone H2B type 1-D;Histone H2B type F-S;Histone H2B type 1-F/J/L;Histone H2B 3;Histone H2B type 1-A	HIST1H2BL;HIST1H2BM;HIST1H2BN;HIST1H2BH;Hist1h2bp;Hist1h2bk;Hist1h2bc;Hist2h2bb;Hist1h2bh;Hist1h2bb;HIST2H2BF;HIST1H2BC;HIST1H2BD;H2BFS;Hist1h2bm;Hist1h2bf;HIST1H2BK;hist2h2l;HIST1H2BA;Hist1h2ba	32.3046	32.4857	30.8402	31.0452	31.305	31.9089	8	12	10	6	10	11	57
P16070;Q29423;P15379	P16070	CD44 antigen	CD44	29.1947	29.0013	29.5572	29.6332	29.1944	29.6783	8	9	11	8	10	11	57
P49591;P13642;Q6DRC0	P49591;P13642	Serine--tRNA ligase, cytoplasmic	SARS	28.4205	28.3814	28.3708	28.5665	27.8717	27.2176	8	11	11	12	10	5	57
Q15417	Q15417	Calponin-3	CNN3	29.2418	30.3969	30.0367	29.9544	29.302	29.2956	4	11	12	9	11	10	57
O60716	O60716	Catenin delta-1	CTNND1	27.4457	27.7189	27.2012	27.3237	27.3152	27.6599	6	7	8	9	13	13	56
P06576;P00829;Q05825;P85446;Q180W5;Q4L7Y4;B9E8E6;Q8A9V4;A6L8P2;A6L4L7;A7ZC37;A7I177;A7H017;Q8E072;Q1JMI9;Q1JHN5;Q1JCL3;Q1J7F9;C0MH17;C0M720;Q83G91;Q0BQE8;Q5GRU7;Q4JUK0;Q6A8C7;B9KES3;A7H1I1;Q8G7B3;Q6G1W9;Q6FYM3	P06576;P00829;Q05825	ATP synthase subunit beta, mitochondrial	ATP5B;ATPsyn-beta	29.62	29.5803	27.8385	28.0819	29.3764	30.3488	8	11	6	5	11	15	56
P68032;P68133	P68032;P68133	Actin, alpha cardiac muscle 1;Actin, alpha skeletal muscle	ACTC1;ACTA1	29.5357	30.0629	30.2109	30.0016	29.6308	30.0243	9	8	9	9	9	12	56
O60763;REV__Q5VZ89	O60763	General vesicular transport factor p115	USO1	28.1587	27.6925	28.0895	28.1281	28.3199	27.502	7	8	12	11	9	8	55
P31946	P31946	14-3-3 protein beta/alpha;14-3-3 protein beta/alpha, N-terminally processed	YWHAB	29.3276	29.89	30.4556	30.3809	29.9103	29.8713	6	8	11	11	10	9	55
Q14203	Q14203	Dynactin subunit 1	DCTN1	27.0235	27.1808	27.6223	27.5263	27.3865	27.5615	4	9	11	11	8	12	55
O14558	O14558	Heat shock protein beta-6	HSPB6	28.4257	28.4345	29.4968	29.4761	29.3606	29.5323	3	7	9	11	11	13	54
P10599	P10599	Thioredoxin	TXN	28.7881	30.6935	32.0821	32.0298	31.7216	31.7866	6	8	11	11	10	8	54
P32119	P32119	Peroxiredoxin-2	PRDX2	28.2885	28.5905	29.5528	29.574	29.0594	29.5281	6	7	11	11	9	10	54
P50995;P27216	P50995	Annexin A11	ANXA11	27.857	29.3654	29.7197	28.2283	28.6829	27.8034	6	10	12	8	10	8	54
P52272	P52272	Heterogeneous nuclear ribonucleoprotein M	HNRNPM	29.697	29.6874	29.5444	29.4114	29.4688	29.4946	9	9	10	9	9	8	54
P63241;Q6IS14;Q9GZV4;Q8BGY2	P63241;Q6IS14	Eukaryotic translation initiation factor 5A-1;Eukaryotic translation initiation factor 5A-1-like	EIF5A;EIF5AL1	29.4579	29.0848	30.0076	29.9251	29.5624	29.3828	7	7	11	11	10	8	54
Q969G5	Q969G5	Protein kinase C delta-binding protein	PRKCDBP	27.7814	27.7779	27.9384	27.7655	28.3193	28.3034	9	7	8	9	11	10	54
O43242	O43242	26S proteasome non-ATPase regulatory subunit 3	PSMD3	27.7345	27.6878	27.896	27.9791	28.0705	27.3767	6	7	13	11	10	6	53
P05455;P32067	P05455	Lupus La protein	SSB	28.1382	28.2077	28.7003	28.6921	28.2652	28.1951	7	7	13	11	9	6	53
P06396	P06396	Gelsolin	GSN	29.2406	29.67	30.1277	29.9221	30.4881	28.5542	6	8	10	9	11	9	53
P31948	P31948	Stress-induced-phosphoprotein 1	STIP1	29.4213	29.2168	29.3958	29.0541	29.3922	29.5097	8	5	9	9	12	10	53
P68036;A0A1B0GUS4	P68036;A0A1B0GUS4	Ubiquitin-conjugating enzyme E2 L3	Ube2l3;UBE2L3	28.1299	28.321	28.8473	28.9536	28.4847	28.5411	6	9	11	11	8	8	53
Q6IBS0	Q6IBS0	Twinfilin-2	TWF2	27.9945	28.0075	28.4223	28.4207	27.7402	27.5247	5	12	11	9	10	6	53
Q8IWE2	Q8IWE2	Protein NOXP20	FAM114A1	27.7652	27.647	27.9999	27.9878	27.7995	27.979	4	6	10	13	8	12	53
P17301	P17301	Integrin alpha-2	ITGA2	27.255	27.2689	27.4921	27.8153	27.9337	28.6765	4	3	6	9	11	19	52
P17858	P17858	ATP-dependent 6-phosphofructokinase, liver type	PFKL	27.6418	27.8587	27.7585	27.899	27.7075	27.3723	7	6	9	13	8	9	52
P40926	P40926	Malate dehydrogenase, mitochondrial	MDH2	29.5037	29.3745	28.7509	28.8273	29.3362	30.2061	10	9	7	7	7	12	52
Q02952	Q02952	A-kinase anchor protein 12	AKAP12	26.2152	25.9744	27.7828	27.7916	26.9859	27.368	1	1	17	18	7	8	52
Q04828;P52895;P42330;P17516;Q1XAA8	Q04828;P52895	Aldo-keto reductase family 1 member C1;Aldo-keto reductase family 1 member C2	AKR1C1;AKR1C2	26.8716	27.1466	28.9369	28.2266	28.2578	28.3283	6	5	11	9	10	11	52
Q15121;Q62048	Q15121;Q62048	Astrocytic phosphoprotein PEA-15	PEA15;Pea15	28.9841	28.8689	29.0878	28.7806	29.0342	29.0594	10	8	10	7	8	9	52
P30050	P30050	60S ribosomal protein L12	RPL12	29.3953	29.4781	29.6726	29.6225	29.4991	29.5067	8	8	9	8	9	9	51
P35221;REV__Q9P2T0	P35221	Catenin alpha-1	CTNNA1	28.3177	28.4851	28.6464	27.876	27.9067	28.0733	6	8	10	9	9	9	51
P40925;P14152	P40925;P14152	Malate dehydrogenase, cytoplasmic	MDH1;Mdh1	29.122	28.3425	29.2469	29.3077	29.2468	28.6097	7	7	9	11	8	9	51
Q07157	Q07157	Tight junction protein ZO-1	TJP1	28.1121	27.9282	27.4264	27.3307	27.9777	27.9987	4	7	7	7	13	13	51
Q15008	Q15008	26S proteasome non-ATPase regulatory subunit 6	PSMD6	26.9195	26.8719	27.9668	27.5384	27.0706	26.5143	5	6	12	10	11	7	51
P11216;P00489;P11217;P09812	P11216	Glycogen phosphorylase, brain form	PYGB	27.3465	27.5316	28.4188	27.8895	28.9486	27.5499	5	7	8	12	11	7	50
P18124	P18124	60S ribosomal protein L7	RPL7	29.3091	29.5314	29.2518	29.4519	29.659	28.758	8	10	8	10	9	5	50
P41091;Q2VIR3;P81795;Q9Z0N1;C9WPN6;Q9Z0N2	P41091;Q2VIR3;P81795;Q9Z0N1;C9WPN6;Q9Z0N2	Eukaryotic translation initiation factor 2 subunit 3;Putative eukaryotic translation initiation factor 2 subunit 3-like protein;Eukaryotic translation initiation factor 2 subunit 3, X-linked;Eukaryotic translation initiation factor 2 subunit 3, Y-linked	EIF2S3;EIF2S3L;Eif2s3;Eif2s3x;Eif2s3y	28.432	28.4434	28.0745	28.0497	28.2948	28.0909	7	9	9	7	11	7	50
P46781;P55935	P46781	40S ribosomal protein S9	RPS9	27.5939	29.6504	29.477	29.4917	29.8237	29.2415	6	12	7	7	9	9	50
P47897	P47897	Glutamine--tRNA ligase	QARS	27.6673	27.7119	27.5082	27.5646	27.8431	27.6829	7	11	8	10	9	5	50
P52907	P52907	F-actin-capping protein subunit alpha-1	CAPZA1	28.4825	28.537	29.0295	30.0325	28.7787	28.7961	7	9	8	8	8	10	50
P61019;Q8WUD1	P61019;Q8WUD1	Ras-related protein Rab-2A;Ras-related protein Rab-2B	RAB2A;RAB2B	27.8971	27.959	28.0235	28.3399	28.1103	27.5527	7	7	8	12	9	7	50
Q03135;P56539	Q03135	Caveolin-1	CAV1	29.6898	29.5259	30.3807	30.6119	29.8304	28.7576	7	8	7	8	11	9	50
Q96AC1;F1Q8X5;Q9BQL6	Q96AC1	Fermitin family homolog 2	FERMT2	28.0981	28.0453	27.8264	28.0153	27.7694	27.2208	6	11	9	9	9	6	50
P05023;P13637;P50993;Q13733;P20648;P54707	P05023	Sodium/potassium-transporting ATPase subunit alpha-1	ATP1A1	26.4677	26.2178	28.2305	28.0253	28.2318	28.4755	4	2	11	9	13	10	49
P26640	P26640	Valine--tRNA ligase	VARS	27.7238	27.8597	27.9337	28.0806	28.0807	27.7104	4	7	9	10	10	9	49
P53634	P53634	Dipeptidyl peptidase 1;Dipeptidyl peptidase 1 exclusion domain chain;Dipeptidyl peptidase 1 heavy chain;Dipeptidyl peptidase 1 light chain	CTSC	28.4425	29.1183	27.7371	27.7777	27.3639	27.454	8	10	7	8	8	8	49
P55209	P55209	Nucleosome assembly protein 1-like 1	NAP1L1	28.4956	28.4382	28.4813	28.4294	28.7568	28.3995	6	7	8	10	10	8	49
P67809;Q9Y2T7	P67809	Nuclease-sensitive element-binding protein 1	YBX1	29.0384	28.8684	29.1551	29.0824	28.7887	28.7497	8	7	7	10	9	8	49
Q06323	Q06323	Proteasome activator complex subunit 1	PSME1	28.6961	28.7698	28.7355	28.8135	28.3757	28.6637	5	9	10	11	7	7	49
Q14019	Q14019	Coactosin-like protein	COTL1	29.7095	29.0631	29.445	29.3194	30.4602	29.8757	7	8	8	8	10	8	49
O14980;Q80U96;Q9TVM2	O14980;Q80U96	Exportin-1	XPO1;Xpo1	27.1573	27.3746	27.778	27.989	27.7514	26.7033	6	5	9	13	11	4	48
O95336	O95336	6-phosphogluconolactonase	PGLS	28.4516	28.5758	27.6162	27.6556	28.1576	28.2644	6	8	8	9	7	10	48
P00325;P14139;P07327	P00325;P14139;P07327	Alcohol dehydrogenase 1B;Alcohol dehydrogenase 1A	ADH1B;ADH1A	27.6877	27.9126	28.3136	28.4103	27.0822	27.0528	4	9	14	14	4	3	48
P15144;P79171;P79143	P15144	Aminopeptidase N	ANPEP	26.7598	26.7774	28.4258	28.513	27.4313	27.4767	3	5	12	10	10	8	48
P23246	P23246	Splicing factor, proline- and glutamine-rich	SFPQ	29.2739	29.059	28.8773	28.8348	28.8248	28.7912	7	7	9	9	8	8	48
P31150;P50398	P31150;P50398	Rab GDP dissociation inhibitor alpha	GDI1;Gdi1	27.2859	27.5602	27.9085	27.9333	27.3521	27.1367	5	8	10	9	8	8	48
P36871;P00949	P36871;P00949	Phosphoglucomutase-1	PGM1	27.1362	27.0115	27.3338	27.757	26.7532	26.4874	7	7	10	13	5	6	48
P80723;P80724	P80723	Brain acid soluble protein 1	BASP1	29.553	29.0813	29.6417	29.6024	28.9017	29.0716	7	8	9	8	7	9	48
Q0ZGT2	Q0ZGT2	Nexilin	NEXN	28.2603	28.2094	28.1162	27.8901	28.0659	27.7583	9	7	9	10	8	5	48
Q99497;Q99LX0	Q99497	Protein deglycase DJ-1	PARK7	29.9751	29.9987	29.7503	29.8458	29.3283	29.3706	7	7	9	10	7	8	48
Q9UJ70	Q9UJ70	N-acetyl-D-glucosamine kinase	NAGK	27.4914	27.7693	28.0083	28.1405	27.9366	27.4006	6	8	10	11	9	4	48
O00571;Q62167;Q62095;O15523;A6QXC1;Q1DZK8;P0CQ75;P0CQ74;Q1DJF0;Q9NQI0	O00571;Q62167;Q62095;O15523	ATP-dependent RNA helicase DDX3X;ATP-dependent RNA helicase DDX3Y	DDX3X;Ddx3x;Ddx3y;DDX3Y	27.8309	28.0958	27.7809	27.5802	27.7121	28.1275	5	10	9	6	7	10	47
O14818;Q8TAA3	O14818	Proteasome subunit alpha type-7	PSMA7	28.9364	28.7006	29.6169	29.6668	28.2279	28.924	7	6	10	10	6	8	47
O43399	O43399	Tumor protein D54	TPD52L2	28.9203	28.8661	28.9954	28.8485	28.8678	28.9312	8	8	9	8	8	6	47
P12236;P48962;P12235;Q9H0C2;Q3V132;P18239	P12236;P48962;P12235	ADP/ATP translocase 3;ADP/ATP translocase 3, N-terminally processed;ADP/ATP translocase 1	SLC25A6;Slc25a4;SLC25A4	28.6486	28.696	27.8615	28.1713	28.8569	29.5891	7	6	6	8	10	10	47
P25786;O42265	P25786;O42265	Proteasome subunit alpha type-1	PSMA1	28.5353	28.3275	28.8496	29.063	28.3105	28.2573	7	7	9	9	7	8	47
P55884	P55884	Eukaryotic translation initiation factor 3 subunit B	EIF3B	27.9197	27.5258	27.741	27.9337	27.7405	27.4721	5	6	10	12	9	5	47
P62280	P62280	40S ribosomal protein S11	Rps11;RPS11	28.2412	28.1783	28.917	29.3395	28.6413	28.3493	7	6	9	8	8	9	47
P62873;Q61011;P52287;P16520	P62873	Guanine nucleotide-binding protein G(I)/G(S)/G(T) subunit beta-1	GNB1	29.708	29.1511	29.0051	29.1238	28.8963	29.5468	7	8	8	8	7	9	47
Q07955;Q6NYA0;Q7SXP4	Q07955;Q6NYA0;Q7SXP4	Serine/arginine-rich splicing factor 1;Serine/arginine-rich splicing factor 1B;Serine/arginine-rich splicing factor 1A	SRSF1;srsf1b;srsf1a	28.1611	29.2683	28.0484	27.6408	29.2219	28.2703	8	9	7	3	12	8	47
Q12797	Q12797	Aspartyl/asparaginyl beta-hydroxylase	ASPH	27.6934	27.6915	26.9908	26.8788	28.4488	28.1945	8	5	4	4	13	13	47
Q13263	Q13263	Transcription intermediary factor 1-beta	TRIM28	27.2044	27.2534	27.4117	27.2945	26.9749	27.242	5	9	10	9	5	9	47
Q15907;P62491;P57735	Q15907;P62491	Ras-related protein Rab-11B;Ras-related protein Rab-11A	RAB11B;RAB11A	28.1521	28.4755	28.9064	29.3416	28.7366	28.8827	6	7	8	10	7	9	47
O95302;Q75LS8	O95302	Peptidyl-prolyl cis-trans isomerase FKBP9	FKBP9	28.3807	28.3378	27.5968	27.4996	27.9749	28.0675	7	6	8	8	9	8	46
P07339	P07339	Cathepsin D;Cathepsin D light chain;Cathepsin D heavy chain	CTSD	28.9071	28.9572	29.3013	28.304	28.4417	28.436	6	10	8	6	9	7	46
P12956;P23475	P12956	X-ray repair cross-complementing protein 6	XRCC6	27.3931	27.119	27.9929	27.966	27.6126	27.0765	5	4	11	10	10	6	46
P61981	P61981	14-3-3 protein gamma;14-3-3 protein gamma, N-terminally processed	YWHAG	29.2463	29.2712	28.9897	29.0424	29.7255	29.5507	7	5	8	8	10	8	46
P62081;P62084	P62081	40S ribosomal protein S7	RPS7	29.9571	29.8989	29.2251	29.0241	30.0176	29.6502	6	9	8	7	8	8	46
Q92945	Q92945	Far upstream element-binding protein 2	KHSRP	28.1668	28.1785	27.8574	27.676	27.6822	27.8625	8	8	11	7	6	6	46
P00441;P08228	P00441	Superoxide dismutase [Cu-Zn]	SOD1	29.1133	29.8122	29.8709	31.4258	29.4978	30.4651	6	6	8	12	8	5	45
P06753	P06753	Tropomyosin alpha-3 chain	TPM3	29.2372	29.1291	29.6314	29.5718	29.3464	28.866	7	6	9	9	8	6	45
P12270	P12270	Nucleoprotein TPR	TPR	27.015	27.0398	26.8776	26.7897	26.265	26.6211	7	7	8	7	6	10	45
P45880	P45880	Voltage-dependent anion-selective channel protein 2	VDAC2	28.7423	28.6946	27.9866	28.2794	28.4115	29.0371	6	6	7	6	9	11	45
P62241	P62241	40S ribosomal protein S8	RPS8	30.0048	29.5197	29.2112	29.436	29.8558	29.2233	6	6	8	10	7	8	45
Q8NC51	Q8NC51	Plasminogen activator inhibitor 1 RNA-binding protein	SERBP1	28.5692	28.4444	28.766	28.5912	28.5808	28.4226	6	7	10	7	7	8	45
Q96TA1	Q96TA1	Niban-like protein 1	FAM129B	27.7144	27.2081	28.1122	27.6688	27.7277	28.1931	5	5	8	6	9	12	45
P19367;Q2TB90	P19367	Hexokinase-1	HK1	27.1936	27.075	27.3638	27.7579	27.5536	27.457	7	3	10	10	4	10	44
P23526;P83783;Q0BW40;Q8A407	P23526	Adenosylhomocysteinase	AHCY	27.7771	27.8172	27.7773	27.842	28.0961	28.0199	6	7	6	7	9	9	44
P30044;P99029	P30044;P99029	Peroxiredoxin-5, mitochondrial	PRDX5;Prdx5	28.7882	28.7031	27.8176	27.7627	28.6921	28.9105	9	8	4	4	10	9	44
P61163	P61163	Alpha-centractin	ACTR1A	28.1101	28.1636	27.7391	27.6988	28.3206	28.2683	5	9	7	6	9	8	44
P84077;P61204;P0CM17;P0CM16;P22274;Q94650;Q7KQL3	P84077;P61204;P0CM17;P0CM16	ADP-ribosylation factor 1;ADP-ribosylation factor 3	Arf1;ARF1;ARF3	29.6197	29.7673	30.5173	30.629	30.0878	29.5745	6	5	11	11	5	6	44
P20700	P20700	Lamin-B1	LMNB1	28.4583	28.3967	28.2683	28.207	27.4927	27.5533	8	6	7	10	8	4	43
P20810;P49342	P20810	Calpastatin	CAST	28.3714	28.2229	28.543	28.324	28.1066	28.2065	6	7	10	6	6	8	43
P22234	P22234	Multifunctional protein ADE2;Phosphoribosylaminoimidazole-succinocarboxamide synthase;Phosphoribosylaminoimidazole carboxylase	PAICS	27.4692	27.5026	27.6835	27.838	27.4384	27.6001	5	6	8	7	8	9	43
P46783;Q9NQ39	P46783	40S ribosomal protein S10	RPS10	28.4508	28.5106	28.0277	28.4	28.8369	28.3879	9	7	6	5	8	8	43
P61160;Q56A35	P61160;Q56A35	Actin-related protein 2;Actin-related protein 2-B	ACTR2;actr2b	29.5676	29.6551	29.9966	30.0321	29.8902	29.385	4	6	9	8	8	8	43
Q02543;Q7ZWJ4;P41093	Q02543	60S ribosomal protein L18a	RPL18A	28.1813	28.015	28.2922	28.3262	28.7928	27.6099	8	7	7	7	8	6	43
Q99873;Q9NR22;Q5RGQ2	Q99873	Protein arginine N-methyltransferase 1	PRMT1	27.762	27.7303	27.732	27.7745	27.8999	27.5057	4	8	6	8	10	7	43
Q9NR12	Q9NR12	PDZ and LIM domain protein 7	PDLIM7	29.0802	29.1546	28.6944	28.8274	29.0322	28.7602	6	8	8	6	9	6	43
O15144	O15144	Actin-related protein 2/3 complex subunit 2	ARPC2	28.5995	28.8108	28.5557	28.8297	29.0786	28.401	5	8	6	12	4	7	42
P11586	P11586	C-1-tetrahydrofolate synthase, cytoplasmic;Methylenetetrahydrofolate dehydrogenase;Methenyltetrahydrofolate cyclohydrolase;Formyltetrahydrofolate synthetase;C-1-tetrahydrofolate synthase, cytoplasmic, N-terminally processed	MTHFD1	27.1841	27.1715	27.1329	26.9576	27.823	27.2275	5	3	8	9	9	8	42
P13010	P13010	X-ray repair cross-complementing protein 5	XRCC5	27.3729	27.3043	28.1348	28.7603	27.3145	27.289	2	5	11	12	7	5	42
P23634;Q64542;Q16720;Q01814	P23634	Plasma membrane calcium-transporting ATPase 4	ATP2B4	27.142	27.1613	28.0014	28.132	27.5464	27.6812	3	4	10	10	5	10	42
Q07866;Q9H0B6;Q6P597	Q07866	Kinesin light chain 1	KLC1	27.2896	27.3197	27.4336	27.3045	27.321	27.6382	5	8	4	5	9	11	42
Q15181	Q15181	Inorganic pyrophosphatase	PPA1	27.2782	27.1568	27.4695	27.5138	27.4224	27.305	7	7	7	5	8	8	42
Q9Y224	Q9Y224	UPF0568 protein C14orf166	C14orf166	27.229	27.3992	27.4364	27.5022	27.0552	27.1215	4	6	9	8	6	9	42
P17174	P17174	Aspartate aminotransferase, cytoplasmic	GOT1	27.283	27.4597	27.5482	27.5904	27.1161	27.0401	6	7	10	7	4	7	41
P07686	P07686	Beta-hexosaminidase subunit beta;Beta-hexosaminidase subunit beta chain B;Beta-hexosaminidase subunit beta chain A	HEXB	28.1449	28.2703	28.6096	28.6637	28.2611	28.296	3	5	9	8	6	10	41
P09525	P09525	Annexin A4	ANXA4	27.622	27.9166	28.6228	28.7209	28.0558	28.2223	4	5	9	6	8	9	41
P12955	P12955	Xaa-Pro dipeptidase	PEPD	27.001	28.1251	27.2144	28.0641	27.5316	27.1284	4	6	8	10	8	5	41
P15311;P31977;P26040	P15311;P31977;P26040	Ezrin	EZR;Ezr	28.5418	28.3942	29.1836	29.1174	28.212	28.4055	5	7	10	9	7	3	41
P48444	P48444	Coatomer subunit delta	ARCN1	28.7694	28.7032	28.4664	28.415	28.6399	28.5754	5	7	7	7	8	7	41
P51991	P51991	Heterogeneous nuclear ribonucleoprotein A3	HNRNPA3	29.0586	29.031	28.8758	28.9444	29.1283	28.8633	7	8	6	6	7	7	41
P60900	P60900	Proteasome subunit alpha type-6	PSMA6	28.408	28.407	28.5206	28.5815	28.2136	28.1231	6	6	8	7	7	7	41
P60953;P17081;Q9H4E5	P60953	Cell division control protein 42 homolog	CDC42	28.1452	28.2285	28.4251	28.743	28.5144	27.7186	6	6	7	8	8	6	41
Q10567;P52303	Q10567;P52303	AP-1 complex subunit beta-1	AP1B1;Ap1b1	27.4895	27.5275	27.8776	28.0272	27.7171	27.3971	4	4	8	9	11	5	41
Q13228;P17563	Q13228	Selenium-binding protein 1	SELENBP1	26.9027	27.1191	27.6298	27.8538	27.6203	27.226	1	6	8	10	8	8	41
Q15404	Q15404	Ras suppressor protein 1	RSU1	27.5439	27.7123	27.3648	26.792	27.729	27.945	6	8	7	4	7	9	41
Q9Y2D5	Q9Y2D5	A-kinase anchor protein 2	AKAP2	26.93	26.964	26.9217	26.894	27.108	27.487	7	5	7	5	8	9	41
O75874	O75874	Isocitrate dehydrogenase [NADP] cytoplasmic	IDH1	27.2175	28.5912	28.2982	27.5049	28.1928	28.3417	4	7	8	6	8	7	40
P05198;P20459	P05198	Eukaryotic translation initiation factor 2 subunit 1	EIF2S1	28.1278	28.0913	28.0684	27.9819	28.0711	27.8089	7	6	6	5	9	7	40
P35754	P35754	Glutaredoxin-1	GLRX	29.5542	29.3839	29.0514	28.7189	28.8793	29.0821	8	7	6	5	7	7	40
P35998;P46472;Q83FV7	P35998;P46472	26S protease regulatory subunit 7	Psmc2;PSMC2;psmc2	27.8432	27.8768	27.8242	27.7767	27.7849	27.9719	8	6	8	8	5	5	40
P40261	P40261	Nicotinamide N-methyltransferase	NNMT	28.5333	28.7603	28.4092	27.9984	27.459	27.394	6	6	9	6	7	6	40
P54727	P54727	UV excision repair protein RAD23 homolog B	RAD23B	28.3302	29.2337	28.3345	28.2813	29.12	29.5694	4	7	7	6	7	9	40
Q03252	Q03252	Lamin-B2	LMNB2	27.6642	27.5858	28.2599	27.3518	27.0526	27.4047	5	6	10	5	7	7	40
Q07020	Q07020	60S ribosomal protein L18	RPL18	29.7811	29.8879	28.8722	29.9383	30.0738	29.2039	7	7	5	8	7	6	40
Q13557;Q9UQM7;Q13555;Q13554	Q13557	Calcium/calmodulin-dependent protein kinase type II subunit delta	CAMK2D	27.2474	26.9924	27.1564	27.2859	27.5792	27.8111	4	6	6	7	8	9	40
Q96HC4	Q96HC4	PDZ and LIM domain protein 5	PDLIM5	27.0175	26.8419	27.5938	27.4555	27.2212	27.3679	4	4	10	8	7	7	40
P17844;A6RGE3;Q1DP69	P17844	Probable ATP-dependent RNA helicase DDX5	DDX5	28.2658	28.0974	27.7919	27.9675	28.0957	28.0895	4	4	7	7	8	9	39
O75534	O75534	Cold shock domain-containing protein E1	CSDE1	26.5563	26.8961	27.0833	27.0118	26.8883	26.8488	3	7	7	7	4	11	39
O76074	O76074	cGMP-specific 3,5-cyclic phosphodiesterase	PDE5A	26.8078	26.8209	28.2068	28.1903	27.5134	27.1588	4	0	12	15	6	2	39
O95373;Q7TMY7;O15397	O95373	Importin-7	Ipo7;IPO7	26.7997	27.1173	28.4857	28.5997	27.5581	27.1109	3	3	10	13	5	5	39
P16615;O14983;Q64518;Q93084	P16615	Sarcoplasmic/endoplasmic reticulum calcium ATPase 2	ATP2A2	27.9844	27.9869	28.1903	28.0035	28.4176	28.1079	4	6	5	7	10	7	39
P25789	P25789	Proteasome subunit alpha type-4	PSMA4	28.1812	28.2388	28.378	28.7068	28.0766	27.4052	4	6	9	7	7	6	39
P35222;P14923	P35222	Catenin beta-1	CTNNB1	26.9598	26.8539	26.6369	26.8662	26.5277	27.0773	6	6	6	5	7	9	39
P37837;Q5PCU4	P37837	Transaldolase	TALDO1	28.7711	28.8851	28.9339	29.73	29.1431	29.7296	5	6	8	8	6	6	39
P60981	P60981	Destrin	DSTN	29.2691	29.3645	29.8052	28.9212	29.1823	29.3362	5	5	8	6	7	8	39
P68371	P68371	Tubulin beta-4B chain	TUBB4B	29.6536	29.9358	30.4445	30.4704	30.0324	29.9762	4	6	7	7	8	7	39
Q01105;P0DME0	Q01105;P0DME0	Protein SET;Protein SETSIP	SET;SETSIP	28.8773	28.8424	29.1555	28.9848	28.2458	28.3676	5	7	8	9	5	5	39
Q08211;Q28141;O70133	Q08211;Q28141;O70133	ATP-dependent RNA helicase A	DHX9;Dhx9	27.4219	27.3415	27.9451	27.9696	27.2368	27.1253	2	6	9	11	8	3	39
Q7Z6Z7	Q7Z6Z7	E3 ubiquitin-protein ligase HUWE1	HUWE1	26.3002	26.7303	26.7323	26.9914	26.8315	26.5696	2	6	10	10	9	2	39
Q969H8	Q969H8	Myeloid-derived growth factor	MYDGF	29.094	28.9102	28.5499	28.6003	28.9917	29.0506	5	4	7	8	8	7	39
Q9NYU2;Q9NYU1	Q9NYU2	UDP-glucose:glycoprotein glucosyltransferase 1	UGGT1	27.3789	27.5968	26.7953	27.0073	27.5627	27.114	5	7	4	5	11	7	39
Q9UL46	Q9UL46	Proteasome activator complex subunit 2	PSME2	27.2384	27.6051	27.5728	27.7723	27.5937	27.1571	3	7	7	7	8	7	39
Q9UQ80	Q9UQ80	Proliferation-associated protein 2G4	PA2G4	28.3491	28.3078	28.4413	28.396	28.0981	28.2029	2	5	9	9	7	7	39
P07602;Q61207	P07602	Prosaposin;Saposin-A;Saposin-B-Val;Saposin-B;Saposin-C;Saposin-D	PSAP	30.3826	30.3674	30.1116	30.3695	29.3417	29.8813	6	8	5	6	7	6	38
P14866	P14866	Heterogeneous nuclear ribonucleoprotein L	HNRNPL	27.9395	28.0018	28.2386	28.3938	27.7375	27.6183	5	6	8	5	8	6	38
P25787	P25787	Proteasome subunit alpha type-2	PSMA2	27.5836	27.1108	27.783	27.7058	27.8782	26.3293	5	6	7	8	8	4	38
P39656;O54734	P39656;O54734	Dolichyl-diphosphooligosaccharide--protein glycosyltransferase 48 kDa subunit	DDOST;Ddost	28.2634	28.1397	27.6213	27.6859	28.555	28.2487	7	5	6	7	8	5	38
P46977	P46977	Dolichyl-diphosphooligosaccharide--protein glycosyltransferase subunit STT3A	Stt3a;STT3A	27.3372	27.4579	26.6633	26.9114	27.9083	27.0896	5	6	3	7	10	7	38
P52306	P52306	Rap1 GTPase-GDP dissociation stimulator 1	RAP1GDS1	26.8733	26.6584	26.751	26.8649	26.8255	26.987	3	7	6	6	6	10	38
P62269;Q8JGS9;P41094	P62269;Q8JGS9	40S ribosomal protein S18	RPS18;rps18	29.3677	29.4016	29.1702	29.1775	29.6549	29.5043	7	4	6	7	7	7	38
Q14195	Q14195	Dihydropyrimidinase-related protein 3	DPYSL3	28.573	28.6417	27.9845	27.8001	27.6017	27.9716	6	7	7	5	6	7	38
Q92616	Q92616	Translational activator GCN1	GCN1L1	26.6947	26.817	26.6716	27.044	27.0247	26.9741	4	3	9	8	5	9	38
Q92896	Q92896	Golgi apparatus protein 1	GLG1	26.3889	26.1697	26.9925	27.0766	26.8748	26.7514	1	1	10	10	8	8	38
Q9H0U4;Q92928	Q9H0U4;Q92928	Ras-related protein Rab-1B;Putative Ras-related protein Rab-1C	RAB1B;RAB1C	28.671	28.6291	29.0167	29.7695	29.737	29.201	3	3	8	9	8	7	38
Q9Y3I0;Q6NZS4	Q9Y3I0	tRNA-splicing ligase RtcB homolog	RTCB	27.5473	27.413	27.3719	27.4221	27.5744	27.4455	8	7	7	8	5	3	38
O43795;Q9UBC5	O43795	Unconventional myosin-Ib	MYO1B	26.8609	26.9946	27.2204	27.2424	27.5231	27.2867	0	3	6	5	15	8	37
P17096	P17096	High mobility group protein HMG-I/HMG-Y	HMGA1	28.4232	28.1706	28.4199	28.2538	28.0985	28.2516	7	7	5	6	5	7	37
P46782;Q24186	P46782;Q24186	40S ribosomal protein S5;40S ribosomal protein S5, N-terminally processed;40S ribosomal protein S5a	RPS5;RpS5a	28.7909	29.4753	28.5259	29.3383	29.8081	29.4481	5	6	5	6	9	6	37
P49589	P49589	Cysteine--tRNA ligase, cytoplasmic	CARS	28.0778	28.0149	27.9048	27.9524	28.019	27.3966	5	8	6	7	8	3	37
P59998	P59998	Actin-related protein 2/3 complex subunit 4	Arpc4;ARPC4	30.2955	28.5869	29.6076	29.9097	28.8116	28.3495	7	5	7	7	7	4	37
P62750	P62750	60S ribosomal protein L23a	RPL23A	28.6639	28.7729	28.7494	28.8152	29.2863	28.6765	3	4	9	7	7	7	37
Q04917	Q04917	14-3-3 protein eta	YWHAH	28.5162	28.6152	28.9223	28.9514	28.4119	28.7514	5	7	7	7	5	6	37
Q15691	Q15691	Microtubule-associated protein RP/EB family member 1	MAPRE1	28.0951	28.019	28.1444	28.1163	27.879	27.8534	4	6	7	7	8	5	37
Q96CW1;Q6NWK2	Q96CW1;Q6NWK2	AP-2 complex subunit mu;AP-2 complex subunit mu-A	AP2M1;ap2m1a	27.2565	27.6479	27.5109	27.6449	27.6553	27.3413	3	5	8	6	10	5	37
Q92973	Q92973	Transportin-1	TNPO1	27.2138	27.2654	27.6086	27.6833	27.5841	26.919	2	6	6	8	8	7	37
Q96D15	Q96D15	Reticulocalbin-3	RCN3	29.2534	29.0193	28.7823	28.6287	28.5699	28.9905	4	5	7	6	8	7	37
Q99536	Q99536	Synaptic vesicle membrane protein VAT-1 homolog	VAT1	27.6341	27.47	27.8991	27.9049	28.3068	28.098	3	3	8	7	10	6	37
Q9BTV4	Q9BTV4	Transmembrane protein 43	TMEM43	27.3945	27.3125	26.8591	27.0883	27.6359	27.1446	5	5	8	6	7	6	37
Q9H4A4	Q9H4A4	Aminopeptidase B	RNPEP	27.2128	27.2326	27.6074	27.7992	27.1366	27.3532	1	5	8	9	7	7	37
P00352	P00352	Retinal dehydrogenase 1	ALDH1A1	24.8019	25.3378	29.3994	29.3844	27.0053	26.6251	0	1	13	14	3	5	36
P04632;Q64537;Q96L46	P04632;Q64537	Calpain small subunit 1	CAPNS1;Capns1	29.0934	27.732	29.4633	29.6361	28.349	29.0186	4	4	8	8	5	7	36
P06756	P06756	Integrin alpha-V;Integrin alpha-V heavy chain;Integrin alpha-V light chain	ITGAV	27.5464	27.6679	27.4509	27.9942	27.346	27.2565	5	6	6	7	7	5	36
P14314;Q28034	P14314	Glucosidase 2 subunit beta	PRKCSH	28.7519	28.5112	28.4123	28.2491	28.2937	28.6899	5	4	8	4	8	7	36
Q13642	Q13642	Four and a half LIM domains protein 1	FHL1	27.2391	27.526	27.9341	28.4255	28.0616	27.7249	4	4	6	8	8	6	36
Q14108	Q14108	Lysosome membrane protein 2	SCARB2	27.4684	28.1139	28.1984	28.0701	28.7022	28.0665	4	6	8	5	7	6	36
Q16851;Q91ZJ5	Q16851;Q91ZJ5	UTP--glucose-1-phosphate uridylyltransferase	UGP2;Ugp2	28.0584	28.2734	28.3096	28.2932	28.2155	28.0969	6	6	6	7	7	4	36
Q96HE7;Q8R180	Q96HE7;Q8R180	ERO1-like protein alpha	ERO1L;Ero1l	27.3247	27.3587	27.1161	27.1812	27.5313	27.2349	6	5	5	6	9	5	36
Q9BS26	Q9BS26	Endoplasmic reticulum resident protein 44	ERP44	28.3298	27.9599	27.3838	27.3899	28.0482	28.2036	5	8	4	4	7	8	36
O00505;O35344	O00505;O35344	Importin subunit alpha-4	KPNA3;Kpna3	27.3306	27.2426	27.5792	27.7449	27.4668	26.9816	4	7	7	7	5	5	35
P08195;Q7YQK3;P10852;Q794F9	P08195	4F2 cell-surface antigen heavy chain	SLC3A2	27.8697	27.9402	27.055	26.9903	26.5228	26.5926	6	8	6	6	4	5	35
P42224;P42225	P42224;P42225	Signal transducer and activator of transcription 1-alpha/beta;Signal transducer and activator of transcription 1	STAT1;Stat1	27.5098	27.5339	27.4972	27.4075	27.7387	27.9981	1	3	6	9	6	10	35
P61604	P61604	10 kDa heat shock protein, mitochondrial	HSPE1	28.3712	28.1229	27.7244	27.5064	28.1474	29.2418	5	6	5	6	7	6	35
Q8IVL6;Q8CG70	Q8IVL6	Prolyl 3-hydroxylase 3	LEPREL2	26.6748	26.7286	26.296	26.1857	26.3553	26.4829	7	5	6	4	7	6	35
P38159;Q96E39;P0C8Z4;O75526;Q8IZ40;Q8C796;Q8N7X1	P38159;Q96E39	RNA-binding motif protein, X chromosome;RNA-binding motif protein, X chromosome, N-terminally processed;RNA binding motif protein, X-linked-like-1	RBMX;RBMXL1	28.8474	28.6795	28.7631	28.3823	28.7307	28.6559	3	8	7	5	6	5	34
P11717	P11717	Cation-independent mannose-6-phosphate receptor	IGF2R	26.4388	26.368	27.2573	27.27	26.8221	26.697	0	1	9	12	5	7	34
P21399	P21399	Cytoplasmic aconitate hydratase	ACO1	27.0686	26.9529	27.312	26.9311	26.9383	27.2511	3	5	8	4	8	6	34
P38606;Q76NM6	P38606	V-type proton ATPase catalytic subunit A	ATP6V1A	26.5661	26.9955	27.2151	27.1891	26.9627	27.3151	2	4	7	7	7	7	34
P62495	P62495	Eukaryotic peptide chain release factor subunit 1	ETF1	27.2742	27.4431	27.667	27.9033	27.7476	27.2904	1	3	9	9	6	6	34
P68363;Q9H853	P68363	Tubulin alpha-1B chain	TUBA1B	29.8251	30.5552	30.3904	31.1042	30.8924	30.7594	4	4	5	7	8	6	34
Q07960	Q07960	Rho GTPase-activating protein 1	ARHGAP1	27.9326	27.6925	28.2298	28.3152	27.9347	27.8443	3	3	7	9	5	7	34
Q12792;Q91YR1	Q12792;Q91YR1	Twinfilin-1	TWF1;Twf1	27.027	26.6984	27.775	28.0046	27.3566	27.0108	4	4	6	9	6	5	34
Q13283	Q13283	Ras GTPase-activating protein-binding protein 1	G3BP1	27.0127	27.0799	27.2755	27.2361	26.974	26.9597	3	7	7	6	5	6	34
Q14103	Q14103	Heterogeneous nuclear ribonucleoprotein D0	HNRNPD	29.3031	29.1363	28.879	28.7865	29.0904	28.887	4	5	9	5	6	5	34
Q15758	Q15758	Neutral amino acid transporter B(0)	SLC1A5	28.6085	28.7098	27.7048	27.6115	28.5369	28.6665	6	8	6	5	5	4	34
Q9Y262	Q9Y262	Eukaryotic translation initiation factor 3 subunit L	EIF3L	26.8997	26.9365	26.7448	26.9458	27.0308	26.9464	4	5	4	7	5	8	33
O14579	O14579	Coatomer subunit epsilon	COPE	27.1897	27.0281	27.2754	27.1067	27.1843	27.2335	4	5	6	6	7	5	33
P00492;A5A6I1	P00492;A5A6I1	Hypoxanthine-guanine phosphoribosyltransferase	HPRT1	26.7451	26.8169	27.0604	27.2674	26.7041	26.4188	2	5	7	7	6	6	33
P06748	P06748	Nucleophosmin	NPM1	29.9653	30.6732	30.1432	30.0338	29.9584	29.6512	5	4	7	7	5	5	33
P09429;B2RPK0;P23497	P09429;B2RPK0	High mobility group protein B1;Putative high mobility group protein B1-like 1	Hmgb1;HMGB1;HMGB1P1	27.4682	27.4822	28.2497	28.1369	27.8107	27.2046	5	4	6	5	8	5	33
P09486;P07214	P09486;P07214	SPARC	SPARC;Sparc	28.3691	28.2937	27.1736	27.058	27.8108	28.2478	5	7	5	5	4	7	33
P20618	P20618	Proteasome subunit beta type-1	PSMB1	26.2683	27.4992	28.28	28.594	26.5731	26.939	4	6	6	7	5	5	33
P21266	P21266	Glutathione S-transferase Mu 3	GSTM3	27.748	27.7938	28.3077	28.4034	28.7391	28.1083	3	4	7	7	6	6	33
P46776;P14115;P41092	P46776;P14115	60S ribosomal protein L27a	RPL27A;Rpl27a	28.3398	28.3362	28.1621	28.2627	28.5126	27.9855	7	5	6	6	6	3	33
P51858;Q5XXA9;Q5XXA7	P51858	Hepatoma-derived growth factor	HDGF	27.4679	27.1019	27.5298	27.5147	27.1749	26.9999	4	5	8	8	4	4	33
P61586;Q7T2E8;Q6NUX8;Q6DHM9;P62745	P61586;Q7T2E8;Q6NUX8;Q6DHM9	Transforming protein RhoA	Rhoa;RHOA;rhoac;rhoaa;rhoab	28.7065	28.6601	29.4945	29.6399	27.5829	28.7573	4	4	7	7	5	6	33
P62263;C0HKA0	P62263;C0HKA0	40S ribosomal protein S14	RPS14	28.8471	28.6207	28.2477	28.2429	28.861	28.6986	5	6	6	6	4	6	33
P62917;Q9V3G1	P62917	60S ribosomal protein L8	RPL8	28.7498	28.9908	29.1246	29.0954	29.4755	29.161	6	6	5	6	4	6	33
Q1KMD3	Q1KMD3	Heterogeneous nuclear ribonucleoprotein U-like protein 2	HNRNPUL2	27.625	27.5999	27.428	27.3921	27.0427	27.2326	5	3	7	9	3	6	33
Q32P28;Q8CG71;Q8IVL5	Q32P28	Prolyl 3-hydroxylase 1	LEPRE1	28.5905	29.0928	27.1869	27.5356	28.7183	28.8608	6	6	3	3	8	7	33
Q86UE4	Q86UE4	Protein LYRIC	MTDH	26.461	26.5102	26.5606	26.5012	26.7807	26.6278	2	5	7	6	7	6	33
Q9NZB2;Q8C3F2;Q9NX05	Q9NZB2	Constitutive coactivator of PPAR-gamma-like protein 1	FAM120A	26.6943	26.3758	26.5818	26.5882	26.8202	26.5514	7	3	7	7	5	4	33
O94760	O94760	N(G),N(G)-dimethylarginine dimethylaminohydrolase 1	DDAH1	26.7599	26.8787	27.4996	27.4071	27.9797	27.4344	3	3	5	5	9	7	32
P28482	P28482	Mitogen-activated protein kinase 1	MAPK1	27.5863	27.5088	27.9723	27.9977	27.9653	27.4255	3	4	6	11	4	4	32
P28838	P28838	Cytosol aminopeptidase	LAP3	26.3138	26.2838	26.366	26.2421	26.6381	26.4958	6	3	5	6	8	4	32
P32969	P32969	60S ribosomal protein L9	RPL9	28.2037	28.4308	28.2312	28.3247	28.5546	28.5202	3	6	5	6	5	7	32
P61088;Q9EQX9;Q9FZ48;Q94A97	P61088;Q9EQX9	Ubiquitin-conjugating enzyme E2 N	UBE2N;Ube2n	28.2986	28.3061	27.6357	27.7507	28.3736	28.4927	7	4	4	4	6	7	32
P62249;Q9W237;Q2NFZ9	P62249	40S ribosomal protein S16	RPS16	27.9108	29.0116	28.2226	28.3631	29.0511	28.7793	4	8	3	3	8	6	32
P62266;Q8T3U2	P62266;Q8T3U2	40S ribosomal protein S23	RPS23;RpS23	28.3478	28.2819	27.9871	27.4029	28.5843	28.8564	5	4	6	4	7	6	32
P62851	P62851	40S ribosomal protein S25	RPS25	28.6216	28.675	28.4517	28.4345	28.8905	28.9994	5	4	6	6	6	5	32
P62888	P62888	60S ribosomal protein L30	RPL30	28.7644	28.6629	28.6712	28.9052	28.8753	28.6068	4	5	6	6	5	6	32
Q14980	Q14980	Nuclear mitotic apparatus protein 1	NUMA1	26.1122	26.2623	27.046	26.9096	25.9604	25.8435	0	4	14	10	3	1	32
Q15631	Q15631	Translin	TSN	26.8443	27.1743	27.6319	27.8577	27.3192	26.5734	3	4	6	6	7	6	32
Q92900;Q98TR3	Q92900;Q98TR3	Regulator of nonsense transcripts 1	UPF1	26.7336	26.7488	27.2758	27.1845	26.7507	26.718	6	4	9	8	3	2	32
Q9UNM6	Q9UNM6	26S proteasome non-ATPase regulatory subunit 13	PSMD13	27.3615	27.2442	27.8667	28.0267	27.8373	27.3083	2	4	8	7	7	4	32
Q9Y230;Q9WTM5;P0CR29;P0CR28	Q9Y230;Q9WTM5	RuvB-like 2	RUVBL2;Ruvbl2	27.2645	27.2038	26.9943	26.9822	26.8557	27.0252	3	7	8	7	2	5	32
Q13765;E9PAV3	Q13765;E9PAV3	Nascent polypeptide-associated complex subunit alpha;Nascent polypeptide-associated complex subunit alpha, muscle-specific form	NACA	28.575	28.4245	28.1449	28.0404	28.2332	28.3736	4	5	5	5	6	6	31
O94973	O94973	AP-2 complex subunit alpha-2	AP2A2	26.085	26.2201	26.219	26.3812	26.2366	25.9381	3	5	7	6	6	4	31
P04080	P04080	Cystatin-B	CSTB	27.3751	27.5709	27.7725	27.5768	27.869	27.855	5	5	4	5	6	6	31
P09104;P17183	P09104;P17183	Gamma-enolase	ENO2;Eno2	27.2321	27.4027	27.2962	27.2692	26.9142	26.843	3	7	4	6	4	7	31
P09972	P09972	Fructose-bisphosphate aldolase C	ALDOC	28.436	28.9279	29.1119	29.1619	28.6441	28.8339	4	5	6	7	4	5	31
P39019	P39019	40S ribosomal protein S19	RPS19	28.3343	28.1468	29.7213	29.4782	29.598	28.6934	3	3	7	6	6	6	31
P49721	P49721	Proteasome subunit beta type-2	PSMB2	27.7394	28.1877	28.4283	28.1375	28.3983	26.6636	4	5	6	6	7	3	31
P52788	P52788	Spermine synthase	SMS	27.1669	27.3103	27.8351	27.7224	27.3099	27.1247	3	6	7	7	3	5	31
P55060;Q7SZC2	P55060	Exportin-2	CSE1L	25.9544	25.9031	26.5219	26.6806	26.2162	26.0039	2	4	8	8	6	3	31
P62244;P48149	P62244;P48149	40S ribosomal protein S15a;40S ribosomal protein S15Aa	RPS15A;RpS15Aa	28.1478	28.1321	28.2093	28.2623	28.1553	27.9222	4	5	7	4	7	4	31
P62913;P46222	P62913	60S ribosomal protein L11	RPL11	28.593	28.4572	28.2015	28.1969	28.6825	28.7615	5	4	5	5	5	7	31
Q13409;O88487	Q13409;O88487	Cytoplasmic dynein 1 intermediate chain 2	DYNC1I2;Dync1i2	27.1481	26.9273	27.318	27.2454	27.2522	27.0838	4	5	6	5	5	6	31
Q15436	Q15436	Protein transport protein Sec23A	SEC23A	27.0724	26.5292	26.5795	26.8746	26.7849	27.0213	1	3	5	7	6	9	31
Q99460	Q99460	26S proteasome non-ATPase regulatory subunit 1	PSMD1	27.0122	27.1559	27.4622	27.5134	27.2457	27.0083	3	5	6	7	6	4	31
Q9NYL9;Q9JHJ0;Q9NZR1	Q9NYL9	Tropomodulin-3	TMOD3	27.1586	27.2374	27.1774	27.0792	27.4792	27.888	3	8	4	4	4	8	31
Q9P0K7	Q9P0K7	Ankycorbin	RAI14	26.7841	27.0613	26.9173	26.7821	26.6572	27.2136	2	6	6	4	3	10	31
Q9UEY8	Q9UEY8	Gamma-adducin	ADD3	26.2825	26.4398	26.8382	26.959	26.4065	26.0849	5	6	6	7	5	2	31
Q9Y265	Q9Y265	RuvB-like 1	RUVBL1	27.4096	27.4057	27.604	27.4443	27.1729	27.3682	4	6	5	6	4	6	31
Q9Y6M1	Q9Y6M1	Insulin-like growth factor 2 mRNA-binding protein 2	IGF2BP2	26.4076	26.7565	26.6738	26.5121	26.3244	26.6683	5	3	5	4	6	8	31
O43294;Q62219	O43294;Q62219	Transforming growth factor beta-1-induced transcript 1 protein	TGFB1I1;Tgfb1i1	27.5643	27.4417	27.1384	26.9559	26.8264	26.8899	6	6	6	4	4	4	30
O75436	O75436	Vacuolar protein sorting-associated protein 26A	VPS26A	26.7332	26.5881	27.2845	27.3683	26.7794	26.3533	3	2	7	8	6	4	30
P02786;Q9MYZ3	P02786	Transferrin receptor protein 1;Transferrin receptor protein 1, serum form	TFRC	27.0979	27.6507	26.9974	27.3322	27.5833	27.8131	2	5	4	5	7	7	30
P04216	P04216	Thy-1 membrane glycoprotein	THY1	27.8483	27.6818	29.0469	29.6825	28.5672	28.8518	3	1	7	7	6	6	30
P07996	P07996	Thrombospondin-1	THBS1	27.0242	26.9427	27.2469	27.1504	27.8178	28.2016	3	3	3	2	9	10	30
P17812;Q9NRF8	P17812	CTP synthase 1	CTPS1	26.7517	26.9331	26.3215	26.5222	26.9596	26.8824	4	3	4	5	7	7	30
P28066	P28066	Proteasome subunit alpha type-5	PSMA5	28.2266	28.183	28.9798	28.6205	27.6716	27.4785	3	5	8	6	4	4	30
P28074	P28074	Proteasome subunit beta type-5	PSMB5	27.3649	27.5587	28.285	28.1978	27.5317	27.6402	2	3	8	8	4	5	30
P40939	P40939	Trifunctional enzyme subunit alpha, mitochondrial;Long-chain enoyl-CoA hydratase;Long chain 3-hydroxyacyl-CoA dehydrogenase	HADHA	26.7447	26.7814	25.5545	25.5947	26.7425	27.9317	6	3	3	1	7	10	30
P46459	P46459	Vesicle-fusing ATPase	NSF	27.3716	27.2518	27.2752	27.3975	27.4638	27.7001	5	4	3	4	6	8	30
P56537;O55135;Q6ZM19	P56537;O55135;Q6ZM19	Eukaryotic translation initiation factor 6	EIF6;Eif6;eif6	27.3179	27.3662	27.5336	27.5082	26.9484	27.0177	6	6	4	5	5	4	30
P60866	P60866	40S ribosomal protein S20	RPS20	28.6849	28.6064	28.5881	28.4584	28.8822	28.8815	5	5	4	5	6	5	30
P60891	P60891	Ribose-phosphate pyrophosphokinase 1	PRPS1	27.4889	27.4288	27.1688	27.1933	28.3359	28.1795	3	5	3	3	9	7	30
P62195;P34124;P41836;P46465;Q8NB90	P62195	26S protease regulatory subunit 8	PSMC5	27.4482	27.3441	27.8097	27.5237	27.3672	27.5185	3	3	5	7	6	6	30
Q02818	Q02818	Nucleobindin-1	NUCB1	27.0509	27.0298	27.0762	26.7184	27.0043	27.2179	3	6	6	3	6	6	30
Q13308;Q8BKG3	Q13308;Q8BKG3	Inactive tyrosine-protein kinase 7	PTK7;Ptk7	26.5437	26.5735	27.0167	26.9045	26.666	27.019	3	3	6	4	6	8	30
Q16222;Q3KQV9;Q4L846	Q16222	UDP-N-acetylhexosamine pyrophosphorylase;UDP-N-acetylgalactosamine pyrophosphorylase;UDP-N-acetylglucosamine pyrophosphorylase	UAP1	26.6479	27.0336	27.0538	27.2909	27.1242	26.7883	3	4	5	7	6	5	30
Q96FW1	Q96FW1	Ubiquitin thioesterase OTUB1	OTUB1	26.8838	27.0406	27.2429	27.1848	27.1302	26.6246	4	5	5	6	6	4	30
Q9P2J5	Q9P2J5	Leucine--tRNA ligase, cytoplasmic	LARS	27.0911	27.3997	26.7554	26.7523	27.0192	26.8735	6	9	3	3	5	4	30
Q9UNZ2	Q9UNZ2	NSFL1 cofactor p47	NSFL1C	27.2581	27.1416	26.8472	26.8252	26.9096	27.201	3	4	7	5	4	7	30
P10619	P10619	Lysosomal protective protein;Lysosomal protective protein 32 kDa chain;Lysosomal protective protein 20 kDa chain	CTSA	27.5846	27.7928	27.6906	27.5533	27.4143	27.3266	4	4	6	6	4	5	29
P25398	P25398	40S ribosomal protein S12	RPS12	29.3369	29.0502	29.0035	29.139	29.0465	29.0154	5	4	6	4	4	6	29
P30622	P30622	CAP-Gly domain-containing linker protein 1	CLIP1	26.9489	27.0348	27.1214	27.253	26.6544	27.1304	3	6	6	7	2	5	29
P51149	P51149	Ras-related protein Rab-7a	RAB7A	27.9071	27.8824	28.2985	28.3924	28.4976	27.9911	5	4	5	4	5	6	29
P61247;A8QD49;P55830	P61247	40S ribosomal protein S3a	Rps3a;RPS3A	29.3606	29.3506	28.7848	28.8168	29.2643	28.9793	4	4	5	3	8	5	29
P62879;P29387	P62879;P29387	Guanine nucleotide-binding protein G(I)/G(S)/G(T) subunit beta-2;Guanine nucleotide-binding protein subunit beta-4	Gnb2;GNB2;Gnb4	27.1329	26.9954	25.8343	26.3489	25.8595	26.4976	6	6	3	4	4	6	29
Q13740;Q9BH13;Q61490	Q13740;Q9BH13	CD166 antigen	ALCAM	24.9053	25.2122	27.9144	27.5936	27.174	27.2621	0	0	10	8	6	5	29
Q14157	Q14157	Ubiquitin-associated protein 2-like	UBAP2L	26.3338	26.4652	26.7974	26.454	26.5154	26.5663	1	6	5	6	5	6	29
Q16401	Q16401	26S proteasome non-ATPase regulatory subunit 5	PSMD5	26.7353	26.7892	26.8373	26.9233	26.9663	27.221	4	3	5	5	7	5	29
Q96AE4	Q96AE4	Far upstream element-binding protein 1	FUBP1	27.4928	27.3645	27.5799	27.4697	27.1607	27.231	2	4	6	6	5	6	29
Q96JY6	Q96JY6	PDZ and LIM domain protein 2	PDLIM2	27.1077	27.2014	26.5446	26.3421	26.8201	26.8269	6	7	3	3	5	5	29
Q9BR76;A9Z1Z3	Q9BR76	Coronin-1B	CORO1B	26.7376	26.7714	26.9837	26.901	27.3077	27.0541	3	3	5	5	7	6	29
Q9UBG0	Q9UBG0	C-type mannose receptor 2	MRC2	26.26	26.3268	27.6414	28.1916	26.3625	27.1152	2	0	10	11	1	5	29
Q9UBR2;Q9WUU7	Q9UBR2	Cathepsin Z	CTSZ	27.5845	27.4086	27.8108	27.7652	27.6396	27.7856	6	5	5	6	3	4	29
O60884	O60884	DnaJ homolog subfamily A member 2	DNAJA2	26.4699	26.4513	27.0551	26.9413	26.8137	26.3663	3	3	5	8	5	4	28
O75368;Q9JJU8	O75368;Q9JJU8	SH3 domain-binding glutamic acid-rich-like protein	SH3BGRL;Sh3bgrl	27.5164	27.4694	27.6936	27.529	27.3736	27.6661	3	4	7	7	3	4	28
P09960	P09960	Leukotriene A-4 hydrolase	LTA4H	26.7024	26.7873	27.2485	27.2826	26.9051	26.8073	1	2	7	7	6	5	28
P11279	P11279	Lysosome-associated membrane glycoprotein 1	LAMP1	27.0598	27.6688	27.9311	28.0717	27.6397	27.6633	3	5	5	7	4	4	28
P16401;P43276	P16401;P43276	Histone H1.5	HIST1H1B;Hist1h1b	28.0803	27.8797	28.7602	28.5594	25.7439	26.9096	4	5	5	6	3	5	28
P16949	P16949	Stathmin	STMN1	28.9571	28.8843	29.6954	29.4291	29.4729	29.6864	5	5	7	4	3	4	28
P31153;Q00266	P31153	S-adenosylmethionine synthase isoform type-2	MAT2A	26.9152	27.0845	27.0543	27.158	26.8257	26.9295	3	5	6	5	3	6	28
P43034;P63005;Q7T394	P43034;P63005	Platelet-activating factor acetylhydrolase IB subunit alpha	PAFAH1B1;Pafah1b1	26.5382	26.8216	27.1238	27.3774	26.9451	26.3417	2	4	7	8	3	4	28
P51665	P51665	26S proteasome non-ATPase regulatory subunit 7	PSMD7	27.0112	27.1157	27.2948	27.456	27.4553	26.8901	1	2	7	7	7	4	28
Q15365	Q15365	Poly(rC)-binding protein 1	PCBP1	29.3237	29.2402	29.6769	29.0412	29.3777	28.6014	4	5	6	4	5	4	28
Q70UQ0	Q70UQ0	Inhibitor of nuclear factor kappa-B kinase-interacting protein	IKBIP	27.2557	27.2795	26.6907	26.6178	27.8729	28.0196	2	3	5	3	7	8	28
Q96KP4	Q96KP4	Cytosolic non-specific dipeptidase	CNDP2	26.6034	26.8817	26.7475	26.8756	26.987	26.7828	4	5	5	4	6	4	28
Q99829	Q99829	Copine-1	CPNE1	27.7612	27.7633	27.6173	27.5936	27.6651	27.4855	5	4	5	3	6	5	28
Q9Y3B3	Q9Y3B3	Transmembrane emp24 domain-containing protein 7	TMED7	26.5318	26.7603	26.5206	26.5532	27.1126	26.6051	4	4	5	5	5	5	28
O00391	O00391	Sulfhydryl oxidase 1	QSOX1	26.7256	26.4068	27.4658	27.7655	27.7101	27.106	3	2	6	4	6	6	27
O43390	O43390	Heterogeneous nuclear ribonucleoprotein R	HNRNPR	27.5089	27.4139	27.7009	27.7621	27.6394	27.1006	3	5	3	6	6	4	27
O95747;Q863I2	O95747;Q863I2	Serine/threonine-protein kinase OSR1	OXSR1	27.7806	27.4916	27.5225	27.5014	27.4393	27.5757	1	4	6	5	7	4	27
O95810	O95810	Serum deprivation-response protein	SDPR	28.2666	27.6629	26.8377	26.5609	27.0581	27.1141	6	5	4	2	5	5	27
O95817	O95817	BAG family molecular chaperone regulator 3	BAG3	26.4915	26.4345	27.1317	27.0314	27.0472	27.461	2	1	7	5	7	5	27
P00505;P05202	P00505	Aspartate aminotransferase, mitochondrial	GOT2	27.3063	27.0688	26.167	26.4341	27.187	27.6578	4	4	3	4	5	7	27
P26368	P26368	Splicing factor U2AF 65 kDa subunit	U2af2;U2AF2	27.6473	27.6174	27.7645	27.7257	27.1739	27.3336	3	7	4	4	4	5	27
P50552;P70460	P50552	Vasodilator-stimulated phosphoprotein	VASP	27.0587	27.1884	26.957	27.1476	26.9574	27.1069	3	4	4	4	4	8	27
P98082;P98078;O88797	P98082;P98078;O88797	Disabled homolog 2	DAB2;Dab2	26.9743	26.6955	27.7306	27.259	27.9815	28.0112	2	1	3	3	9	9	27
Q10471	Q10471	Polypeptide N-acetylgalactosaminyltransferase 2;Polypeptide N-acetylgalactosaminyltransferase 2 soluble form	GALNT2	25.3786	25.6563	27.5298	27.7466	26.8846	26.7661	2	2	6	9	4	4	27
Q13492;O60641	Q13492	Phosphatidylinositol-binding clathrin assembly protein	PICALM	27.229	27.1922	27.4907	27.7073	27.3657	26.9858	1	3	6	10	4	3	27
Q13509	Q13509	Tubulin beta-3 chain	Tubb3;TUBB3	27.4431	27.138	28.098	28.0226	27.406	27.7032	3	3	7	5	4	5	27
Q14257	Q14257	Reticulocalbin-2	RCN2	27.0964	26.8445	26.3206	26.381	26.7581	26.8669	6	5	4	2	4	6	27
Q14258	Q14258	E3 ubiquitin/ISG15 ligase TRIM25	TRIM25	27.2404	27.0449	27.2117	27.034	26.5932	26.4647	5	4	6	6	3	3	27
P08708	P08708	40S ribosomal protein S17	RPS17	27.3521	27.123	27.5946	27.431	27.0034	27.2013	4	4	4	5	5	4	26
P18085	P18085	ADP-ribosylation factor 4	ARF4	28.7027	28.9373	29.6633	29.9622	29.3023	28.5207	3	4	5	5	5	4	26
P19623	P19623	Spermidine synthase	SRM	27.5962	27.4231	27.2493	27.3471	27.3111	27.2194	4	6	5	3	5	3	26
P23219;Q05769;P35355;P35354	P23219	Prostaglandin G/H synthase 1	PTGS1	26.2626	25.8908	25.2603	25.5098	26.819	26.5735	1	3	4	4	6	8	26
P30043	P30043	Flavin reductase (NADPH)	BLVRB	26.1695	25.9191	26.7096	26.8012	25.7628	25.7953	3	3	5	6	4	5	26
P31949	P31949	Protein S100-A11;Protein S100-A11, N-terminally processed	S100A11	30.1392	30.4929	30.9045	30.8477	30.4622	30.747	3	4	7	4	4	4	26
P35611	P35611	Alpha-adducin	ADD1	26.9041	26.9313	27.0397	26.9347	26.8081	26.6151	3	6	5	4	4	4	26
P61513;Q9VMU4;A6NKH3	P61513;Q9VMU4	60S ribosomal protein L37a	RPL37A;RpL37A	26.6055	26.5305	27.2313	27.0846	27.5446	26.6366	4	3	3	4	7	5	26
P62906	P62906	60S ribosomal protein L10a	RPL10A	27.6847	27.6914	28.2168	28.0979	27.9365	27.5603	2	5	5	6	4	4	26
P78344	P78344	Eukaryotic translation initiation factor 4 gamma 2	EIF4G2	26.174	26.336	26.3197	26.3319	26.3312	26.2434	2	5	5	5	4	5	26
Q14914	Q14914	Prostaglandin reductase 1	PTGR1	26.6808	26.7246	26.9615	27.045	26.7239	26.2296	4	2	6	5	6	3	26
Q15056	Q15056	Eukaryotic translation initiation factor 4H	Eif4h;EIF4H	28.7831	28.6843	27.9686	27.7414	28.4015	28.2368	4	6	4	4	4	4	26
Q16629	Q16629	Serine/arginine-rich splicing factor 7	SRSF7	28.4667	28.1612	28.399	28.2536	28.1574	27.7139	4	6	4	4	5	3	26
Q63ZY3	Q63ZY3	KN motif and ankyrin repeat domain-containing protein 2	KANK2	26.4328	26.2231	26.4234	26.2622	25.7961	26.2573	2	6	6	6	1	5	26
Q92747	Q92747	Actin-related protein 2/3 complex subunit 1A	ARPC1A	26.6009	26.7588	26.7142	26.6839	26.761	26.5332	2	3	6	4	6	5	26
Q9BUJ2	Q9BUJ2	Heterogeneous nuclear ribonucleoprotein U-like protein 1	HNRNPUL1	26.2328	26.4664	26.5387	26.7722	26.2406	26.0662	1	2	8	8	4	3	26
Q9NZU5	Q9NZU5	LIM and cysteine-rich domains protein 1	LMCD1	28.1386	27.6954	27.1212	27.0776	26.9294	27.1952	4	7	6	3	3	3	26
P61224;A6NIZ1;Q6TEN1;P18613	P61224;A6NIZ1;Q6TEN1	Ras-related protein Rap-1b;Ras-related protein Rap-1b-like protein	RAP1B;rap1b	27.7098	28.1812	28.312	28.3817	28.1653	28.0032	4	4	5	5	3	4	25
O00264	O00264	Membrane-associated progesterone receptor component 1	PGRMC1	26.7852	26.8187	25.8828	26.1165	27.4433	27.3519	3	4	4	3	6	5	25
O00629	O00629	Importin subunit alpha-3	KPNA4	26.2498	26.3511	26.6296	26.6103	26.5319	26.1056	2	5	6	7	4	1	25
O14773	O14773	Tripeptidyl-peptidase 1	TPP1	27.5082	27.1432	26.2166	26.3094	26.6589	26.6885	5	3	5	6	3	3	25
O14974;Q9DBR7;O60237	O14974;Q9DBR7	Protein phosphatase 1 regulatory subunit 12A	PPP1R12A;Ppp1r12a	27.4532	27.0553	27.0627	26.7494	26.9666	26.9299	5	4	5	4	3	4	25
Q99623;O35129	Q99623;O35129	Prohibitin-2	PHB2;Phb2	26.7544	26.6806	25.9774	26.5388	26.8406	27.5371	4	4	3	4	5	5	25
O60888	O60888	Protein CutA	CUTA	27.7096	28.0461	27.8517	27.7561	27.7629	27.9314	3	5	3	3	6	5	25
P00491;P23492	P00491	Purine nucleoside phosphorylase	PNP	26.064	25.9752	26.6351	26.7928	26.1655	25.9322	3	2	6	6	5	3	25
P14550	P14550	Alcohol dehydrogenase [NADP(+)]	AKR1A1	26.9475	26.8328	26.7222	26.9261	28.2022	27.043	4	5	1	3	8	4	25
P15531	P15531	Nucleoside diphosphate kinase A	NME1	28.2604	27.96	28.4603	28.4766	28.0049	27.8762	3	4	6	4	4	4	25
P20042	P20042	Eukaryotic translation initiation factor 2 subunit 2	EIF2S2	27.1195	27.1692	26.6614	26.9366	27.1505	26.9451	3	5	5	6	5	1	25
P22102;P21872	P22102	Trifunctional purine biosynthetic protein adenosine-3;Phosphoribosylamine--glycine ligase;Phosphoribosylformylglycinamidine cyclo-ligase;Phosphoribosylglycinamide formyltransferase	GART	26.5783	26.7239	26.715	26.7645	26.4627	26.5785	1	7	4	5	2	6	25
P55735	P55735	Protein SEC13 homolog	SEC13	27.1667	27.328	27.6291	27.7077	27.0462	27.0127	2	5	4	7	3	4	25
P61769;Q8SPW0	P61769	Beta-2-microglobulin;Beta-2-microglobulin form pI 5.3	B2M	27.274	27.0825	27.354	27.4688	26.6583	27.0962	5	4	3	4	5	4	25
P62277;Q03334	P62277	40S ribosomal protein S13	RPS13	28.2716	28.5469	28.3076	28.481	29.1658	28.4165	1	2	6	5	6	5	25
Q12907	Q12907	Vesicular integral-membrane protein VIP36	LMAN2	26.9863	26.841	26.9751	27.195	27.3254	26.9252	3	2	7	6	5	2	25
Q13347	Q13347	Eukaryotic translation initiation factor 3 subunit I	EIF3I	28.6909	28.547	28.3371	28.2344	28.5505	28.6013	2	6	5	4	5	3	25
Q13620	Q13620	Cullin-4B	CUL4B	25.4056	25.3915	25.9241	26.1503	26.2831	25.3931	2	3	5	6	4	5	25
Q15046	Q15046	Lysine--tRNA ligase	KARS	27.321	27.1918	27.2484	27.2812	27.3949	27.1511	3	5	6	4	4	3	25
Q5JSH3	Q5JSH3	WD repeat-containing protein 44	WDR44	25.8638	26.2278	26.7889	26.5556	26.2401	26.5141	2	3	6	5	5	4	25
Q6DD88	Q6DD88	Atlastin-3	ATL3	26.7912	26.8661	27.154	27.1578	27.1351	26.8083	2	3	3	4	8	5	25
Q6WCQ1;P97434	Q6WCQ1	Myosin phosphatase Rho-interacting protein	MPRIP	25.8981	25.7223	26.01	25.9647	25.9043	25.8666	3	1	7	7	5	2	25
Q92598	Q92598	Heat shock protein 105 kDa	HSPH1	26.3794	26.2968	26.8054	26.7966	26.2633	26.7049	2	2	5	7	2	7	25
Q92820	Q92820	Gamma-glutamyl hydrolase	GGH	25.792	26.2464	25.7578	26.7336	25.7002	25.5829	2	5	4	8	3	3	25
Q92841	Q92841	Probable ATP-dependent RNA helicase DDX17	DDX17	28.1609	28.1919	27.9023	27.8181	27.5588	27.6371	7	4	5	2	4	3	25
Q969X5	Q969X5	Endoplasmic reticulum-Golgi intermediate compartment protein 1	ERGIC1	26.5796	26.4801	26.7041	27.0507	27.3652	26.6341	1	3	4	6	5	6	25
Q96C19	Q96C19	EF-hand domain-containing protein D2	EFHD2	26.6439	26.5511	26.9237	26.6295	26.3303	26.497	2	4	5	5	4	5	25
Q99613;B5ME19	Q99613;B5ME19	Eukaryotic translation initiation factor 3 subunit C;Eukaryotic translation initiation factor 3 subunit C-like protein	EIF3C;EIF3CL	26.1265	26.0927	26.3629	26.5495	26.4641	26.5072	2	4	5	5	4	5	25
Q9NRV9;Q9R257	Q9NRV9	Heme-binding protein 1	HEBP1	27.5137	27.58	27.3616	27.2809	27.4963	27.6504	5	5	4	3	3	5	25
Q9NY33;O55096	Q9NY33	Dipeptidyl peptidase 3	DPP3	26.4044	26.4118	26.66	26.9771	26.9231	26.7062	2	3	4	6	6	4	25
Q9UNH7	Q9UNH7	Sorting nexin-6;Sorting nexin-6, N-terminally processed	SNX6	26.4254	26.4175	26.1413	25.9446	26.517	26.5151	3	5	3	5	5	4	25
O00303	O00303	Eukaryotic translation initiation factor 3 subunit F	EIF3F	26.5312	26.7902	26.4824	26.3871	26.519	27.0976	4	3	4	3	4	6	24
O00764	O00764	Pyridoxal kinase	PDXK	25.9927	26.3176	26.2236	26.3088	25.713	25.5148	4	4	5	5	4	2	24
O15427	O15427	Monocarboxylate transporter 4	SLC16A3	27.231	27.2901	27.877	28.1912	27.6688	27.3727	1	3	6	6	4	4	24
O60568	O60568	Procollagen-lysine,2-oxoglutarate 5-dioxygenase 3	PLOD3	26.5209	26.8756	26.0781	26.0734	26.7492	26.6207	1	5	2	3	7	6	24
P05386	P05386	60S acidic ribosomal protein P1	RPLP1	29.1503	29.3567	28.972	29.0061	29.1276	29.2309	4	3	5	3	5	4	24
P05534;P30447;P01893;P06140;P30388;P30387;P30385;Q09160;Q95IT3;P13747	P05534;P30447	HLA class I histocompatibility antigen, A-24 alpha chain;HLA class I histocompatibility antigen, A-23 alpha chain	HLA-A	26.6305	26.5963	27.168	27.2501	26.1372	26.515	3	4	7	4	2	4	24
P20908;P12107;P13942;P25940	P20908	Collagen alpha-1(V) chain	COL5A1	27.9203	27.6269	26.7318	26.5418	26.8784	27.3492	4	6	3	3	3	5	24
P21964;Q99028	P21964	Catechol O-methyltransferase	COMT	27.4384	27.7229	27.5023	27.374	27.8783	27.5087	4	2	4	4	6	4	24
P24844	P24844	Myosin regulatory light polypeptide 9	MYL9	28.4483	28.749	28.3664	28.4089	28.4361	28.1069	4	4	5	4	4	3	24
P30048	P30048	Thioredoxin-dependent peroxide reductase, mitochondrial	PRDX3	27.4924	27.2274	26.4298	26.6288	27.1098	27.8156	4	3	4	3	4	6	24
P30084	P30084	Enoyl-CoA hydratase, mitochondrial	ECHS1	25.8681	25.9512	25.3035	25.0114	25.7983	26.6885	4	5	3	2	4	6	24
P33947	P33947	ER lumen protein-retaining receptor 2	Kdelr2;KDELR2	26.1467	26.5362	27.1575	27.4715	27.8099	26.1818	0	3	4	7	8	2	24
P46060;P46061	P46060	Ran GTPase-activating protein 1	RANGAP1	26.8938	26.6306	26.4941	25.4356	26.6	26.9611	3	3	3	2	8	5	24
P61353	P61353	60S ribosomal protein L27	RPL27	27.4979	27.569	27.6611	27.8805	28.3705	27.4734	2	2	4	5	7	4	24
P68402	P68402	Platelet-activating factor acetylhydrolase IB subunit beta	PAFAH1B2	27.2566	27.0138	26.9399	27.1253	27.0688	27.0309	4	3	4	5	5	3	24
Q15124	Q15124	Phosphoglucomutase-like protein 5	PGM5	26.8566	26.868	26.3653	26.5503	25.7283	25.3056	4	7	5	6	2	0	24
Q27J81	Q27J81	Inverted formin-2	INF2	25.2053	24.8816	25.3757	25.4875	25.6364	25.2938	1	3	3	3	7	7	24
Q96FQ6	Q96FQ6	Protein S100-A16	S100A16	26.5818	27.4036	27.357	27.6542	27.646	27.0474	3	4	4	5	5	3	24
Q9UHG3	Q9UHG3	Prenylcysteine oxidase 1	PCYOX1	26.3162	26.4264	26.2075	26.2969	27.0652	26.666	4	1	2	4	5	8	24
O43681;Q6IQE5	O43681;Q6IQE5	ATPase ASNA1;ATPase asna1	ASNA1;asna1	26.3081	26.0469	26.3955	26.4958	26.2761	26.2666	6	3	4	4	3	3	23
O43813;O89112	O43813	LanC-like protein 1	LANCL1	25.8354	26.4081	27.0325	27.2285	26.4767	25.74	1	3	8	5	4	2	23
O75131;Q96FN4;Q8IYJ1;Q96A23;O95741;Q86YQ8;Q9HCH3;Q9UBL6	O75131	Copine-3	CPNE3	26.5336	26.2639	27.8248	27.7464	26.5876	26.9658	2	2	6	8	3	2	23
O75390	O75390	Citrate synthase, mitochondrial	CS	26.77	26.122	26.0236	26.0775	26.9031	26.7543	3	2	6	5	3	4	23
P27695	P27695	DNA-(apurinic or apyrimidinic site) lyase;DNA-(apurinic or apyrimidinic site) lyase, mitochondrial	APEX1	26.6019	26.6224	27.2885	27.4032	26.9748	26.7539	1	2	6	5	6	3	23
P29218;P97697	P29218	Inositol monophosphatase 1	IMPA1	25.577	25.7005	25.8983	26.0058	25.7591	25.7356	3	3	4	4	4	5	23
P30520;Q8N142	P30520	Adenylosuccinate synthetase isozyme 2	ADSS	25.8898	26.1269	25.9606	25.9702	26.031	26.6074	3	4	2	2	5	7	23
P35237;Q60854	P35237	Serpin B6	SERPINB6	27.8686	27.8823	26.8489	27.0059	27.1393	27.102	4	3	4	3	5	4	23
P46108	P46108	Adapter molecule crk	CRK	26.112	26.2707	25.8807	25.7577	25.6826	26.0738	3	2	4	3	5	6	23
P49257	P49257	Protein ERGIC-53	LMAN1	26.6013	26.6206	26.6072	26.7612	27.0331	26.5138	4	2	4	4	6	3	23
P53004	P53004	Biliverdin reductase A	BLVRA	26.1945	26.394	26.4493	26.629	26.4437	26.0182	3	3	5	5	4	3	23
P60903	P60903	Protein S100-A10	S100A10	29.4525	28.7283	29.981	30.1126	28.747	29.072	5	3	4	4	4	3	23
P78527;P97313	P78527	DNA-dependent protein kinase catalytic subunit	PRKDC	25.2276	24.8761	26.9631	27.2879	25.6769	25.1067	0	0	8	12	2	1	23
Q13185;Q61686;P45973	Q13185	Chromobox protein homolog 3	CBX3	26.3448	26.4711	26.7261	26.5018	25.9657	26.0437	3	3	4	5	5	3	23
Q8TD55	Q8TD55	Pleckstrin homology domain-containing family O member 2	PLEKHO2	25.9554	25.9941	25.9916	25.903	26.5173	26.7834	3	5	3	3	5	4	23
Q99584	Q99584	Protein S100-A13	S100A13	27.569	27.857	28.2339	28.1782	27.3742	27.6326	4	2	4	5	4	4	23
Q9NUQ6	Q9NUQ6	SPATS2-like protein	SPATS2L	26.6947	26.5245	26.4022	26.5132	26.2352	26.1723	2	3	6	6	4	2	23
Q9Y3A5	Q9Y3A5	Ribosome maturation protein SBDS	SBDS	27.3425	27.2944	26.7277	27.0401	27.2784	27.2017	1	3	4	5	5	5	23
O14617	O14617	AP-3 complex subunit delta-1	AP3D1	26.2002	26.5381	26.4332	26.5563	26.451	26.0332	0	3	5	7	4	3	22
O14964;Q99LI8	O14964;Q99LI8	Hepatocyte growth factor-regulated tyrosine kinase substrate	HGS;Hgs	26.0721	26.1864	26.7679	26.7749	26.4222	26.523	0	1	5	5	5	6	22
O60493	O60493	Sorting nexin-3	SNX3	26.8371	26.6096	26.7839	26.5988	26.7549	26.9564	3	4	4	3	4	4	22
O60841	O60841	Eukaryotic translation initiation factor 5B	EIF5B	25.9606	25.7872	26.2716	26.393	26.0902	25.9841	2	4	2	4	5	5	22
O75347	O75347	Tubulin-specific chaperone A	TBCA	27.682	27.1253	27.0989	27.0923	27.3418	27.26	2	4	3	5	4	4	22
P00167;P00172;P00171;P00168;P00174	P00167;P00172;P00171	Cytochrome b5	CYB5A	26.9623	26.8082	25.5474	25.7809	26.5039	26.2969	3	5	2	3	4	5	22
P08648	P08648	Integrin alpha-5;Integrin alpha-5 heavy chain;Integrin alpha-5 light chain	ITGA5	25.8623	25.7686	25.8936	25.8597	25.2765	25.8069	3	4	4	5	3	3	22
P10412;P15864;P43277;P16402;P22492;Q07133;P40286;P43275;Q02539	P10412;P15864;P43277;P16402	Histone H1.4;Histone H1.2;Histone H1.3	HIST1H1E;Hist1h1c;Hist1h1d;HIST1H1D	28.8725	28.0354	29.0261	28.8513	27.3002	28.1141	5	3	5	4	2	3	22
P11047;Q1LVF0;Q9Y6N6	P11047	Laminin subunit gamma-1	LAMC1	27.0496	26.555	25.6545	25.4307	27.4939	27.95	3	3	2	2	2	10	22
P17980	P17980	26S protease regulatory subunit 6A	PSMC3	26.6559	26.7714	26.7133	26.766	26.3919	26.6779	2	2	5	4	5	4	22
P25788	P25788	Proteasome subunit alpha type-3	PSMA3	27.3498	27.4651	27.4969	27.5976	26.8748	27.8733	3	2	4	4	4	5	22
P27105	P27105	Erythrocyte band 7 integral membrane protein	STOM	26.5	26.7419	26.4775	26.9441	27.2414	26.9772	3	3	2	4	5	5	22
P30040;P81623	P30040	Endoplasmic reticulum resident protein 29	ERP29	27.7162	27.5429	25.7127	26.7257	27.4599	27.6972	5	5	3	1	5	3	22
P43487;P34022;Q9C010	P43487;P34022	Ran-specific GTPase-activating protein	RANBP1;Ranbp1	27.7341	27.5306	27.2956	27.4402	27.5195	27.4821	4	3	5	4	3	3	22
P49023;P49024	P49023	Paxillin	PXN	24.9019	25.2149	25.4447	25.2447	24.9828	24.9952	2	4	4	4	4	4	22
P62140	P62140	Serine/threonine-protein phosphatase PP1-beta catalytic subunit	PPP1CB	26.514	26.5438	26.9141	27.2275	26.6705	26.281	2	4	3	4	4	5	22
Q00688	Q00688	Peptidyl-prolyl cis-trans isomerase FKBP3	FKBP3	27.5467	27.4315	27.6685	27.4302	27.2729	27.3811	3	5	5	3	2	4	22
Q02790;Q9TRY0	Q02790	Peptidyl-prolyl cis-trans isomerase FKBP4;Peptidyl-prolyl cis-trans isomerase FKBP4, N-terminally processed	FKBP4	26.3863	26.4303	26.5346	26.6603	26.2586	26.2457	4	2	4	4	4	4	22
Q04446	Q04446	1,4-alpha-glucan-branching enzyme	GBE1	26.817	26.7452	26.7802	26.4895	26.7225	26.9472	2	3	3	3	3	8	22
Q08209;P16298;P48453;P48454;P48456	Q08209	Serine/threonine-protein phosphatase 2B catalytic subunit alpha isoform	PPP3CA	27.9286	27.7418	28.1798	28.3232	27.7885	27.5592	2	1	6	6	2	5	22
Q13045	Q13045	Protein flightless-1 homolog	FLII	27.2075	27.2284	27.1023	27.3265	27.7155	27.7608	2	3	2	3	7	5	22
Q13885;P24637	Q13885	Tubulin beta-2A chain	TUBB2A	27.2024	27.356	27.2357	27.0703	28.062	27.8823	4	3	4	4	4	3	22
Q15029	Q15029	116 kDa U5 small nuclear ribonucleoprotein component	EFTUD2	26.7061	26.9756	26.8905	27.1528	26.4871	26.346	4	3	5	4	3	3	22
Q15366;P57721	Q15366	Poly(rC)-binding protein 2	PCBP2	28.4425	28.3992	28.9809	29.0582	28.4447	28.7885	3	2	5	5	2	5	22
Q16666	Q16666	Gamma-interferon-inducible protein 16	IFI16	25.765	25.4449	26.0235	25.8906	25.0711	25.0929	1	2	7	7	3	2	22
Q99471	Q99471	Prefoldin subunit 5	PFDN5	25.8055	26.0259	25.9053	25.9206	25.5522	26.0782	2	4	4	5	3	4	22
Q9H2D6	Q9H2D6	TRIO and F-actin-binding protein	TRIOBP	26.3407	26.2922	26.2491	26.2524	25.9369	26.4382	1	2	6	6	2	5	22
Q9H3P7	Q9H3P7	Golgi resident protein GCP60	ACBD3	25.7068	25.805	25.7926	26.0664	25.5195	25.9243	2	4	4	5	3	4	22
Q9NR45	Q9NR45	Sialic acid synthase	NANS	27.0748	27.1494	27.0844	27.1184	27.0768	27.0458	1	4	5	3	5	4	22
Q9NTK5	Q9NTK5	Obg-like ATPase 1	OLA1	27.3479	27.0172	27.1234	27.2159	27.0507	27.1176	4	1	3	6	5	3	22
Q9UBQ0;Q7ZV68	Q9UBQ0;Q7ZV68	Vacuolar protein sorting-associated protein 29	VPS29;vps29	26.9074	26.803	27.4902	27.9102	26.9721	26.8013	3	1	6	7	2	3	22
Q9UMS4;Q99KP6	Q9UMS4;Q99KP6	Pre-mRNA-processing factor 19	PRPF19;Prpf19	27.0914	27.0642	26.9069	26.8536	26.5239	26.5001	5	4	4	3	3	3	22
Q9Y5X1	Q9Y5X1	Sorting nexin-9	SNX9	26.0077	26.0877	26.1932	26.2188	25.6956	26.2403	1	3	5	7	3	3	22
O15145	O15145	Actin-related protein 2/3 complex subunit 3	ARPC3	27.5362	28.5857	27.8856	28.0375	28.8537	28.3546	3	3	3	3	5	4	21
O60684;O15131	O60684;O15131	Importin subunit alpha-7;Importin subunit alpha-6	KPNA6;KPNA5	25.1638	24.8447	25.3304	25.3435	25.2844	25.381	3	2	3	3	6	4	21
O75116	O75116	Rho-associated protein kinase 2	ROCK2	26.3015	26.3097	26.7811	26.7794	26.3569	26.1674	1	3	5	7	3	2	21
P05120	P05120	Plasminogen activator inhibitor 2	SERPINB2	28.2083	28.0472	27.3966	27.4672	25.7235	25.4764	4	6	4	4	2	1	21
P13987	P13987	CD59 glycoprotein	CD59	27.7574	27.2974	28.6677	28.4353	27.4616	27.9352	3	3	5	5	2	3	21
P18621	P18621	60S ribosomal protein L17	RPL17	28.0242	28.1567	28.7203	28.6347	28.4557	27.9474	3	5	3	4	4	2	21
P21926;P30409	P21926	CD9 antigen	CD9	25.8875	25.7518	27.9316	28.2336	26.8708	26.818	1	2	5	6	3	4	21
P36957;Q90512	P36957;Q90512	Dihydrolipoyllysine-residue succinyltransferase component of 2-oxoglutarate dehydrogenase complex, mitochondrial	DLST	26.5433	26.2636	24.9277	24.9551	26.3446	27.0208	6	3	1	1	4	6	21
P39687;O95626	P39687	Acidic leucine-rich nuclear phosphoprotein 32 family member A	ANP32A	27.3777	27.4593	28.1543	28.0229	27.2232	26.91	4	3	4	4	3	3	21
P40429;Q6NVV1	P40429	60S ribosomal protein L13a	RPL13A	29.0468	29.0933	28.6852	28.7287	29.3307	28.457	2	4	4	4	4	3	21
P46777	P46777	60S ribosomal protein L5	RPL5	28.0264	27.844	28.6039	28.4867	28.4348	28.0006	4	3	4	2	4	4	21
P51148	P51148	Ras-related protein Rab-5C	RAB5C	26.6337	26.6106	27.0313	27.291	27.1988	28.2614	1	4	3	3	5	5	21
P55145	P55145	Mesencephalic astrocyte-derived neurotrophic factor	MANF	26.6425	26.8642	26.6295	26.5284	26.7579	27.0392	2	3	5	3	3	5	21
P56192	P56192	Methionine--tRNA ligase, cytoplasmic	MARS	26.5779	26.2206	26.0343	26.364	26.5671	26.5153	2	3	2	3	6	5	21
P60228;Q1LUA8;Q1E170;P0CN51;P0CN50	P60228;Q1LUA8	Eukaryotic translation initiation factor 3 subunit E;Eukaryotic translation initiation factor 3 subunit E-B	EIF3E;eif3eb	26.184	26.3384	26.5646	26.9392	26.7154	26.6469	3	3	3	6	2	4	21
P62333	P62333	26S protease regulatory subunit 10B	PSMC6	27.6289	26.7509	27.7066	26.3469	27.5936	28.1106	5	2	3	2	4	5	21
Q13596	Q13596	Sorting nexin-1	SNX1	26.9364	27.0138	27.0861	26.9578	27.0337	26.9393	3	3	4	3	3	5	21
Q15393;P0CR23;P0CR22;Q9W0M7	Q15393	Splicing factor 3B subunit 3	SF3B3	26.469	26.5868	26.6717	26.8083	26.5011	26.2565	2	3	7	4	3	2	21
Q6PIU2	Q6PIU2	Neutral cholesterol ester hydrolase 1	NCEH1	25.1155	25.9504	26.4723	26.5082	26.8962	26.6508	1	2	3	4	6	5	21
Q8N3V7;Q8CC35	Q8N3V7	Synaptopodin	SYNPO	27.0417	26.6772	26.4693	26.1826	26.6068	26.6277	3	3	3	4	2	6	21
Q99439	Q99439	Calponin-2	CNN2	29.5618	29.3616	29.3672	29.0412	29.7677	28.89	4	3	4	4	3	3	21
Q9GZS3	Q9GZS3	WD repeat-containing protein 61;WD repeat-containing protein 61, N-terminally processed	WDR61	25.3049	25.387	25.6265	25.6182	25.0637	25.2183	2	2	6	6	2	3	21
Q9UJU6	Q9UJU6	Drebrin-like protein	DBNL	26.6017	26.4871	26.4276	26.1823	26.4723	26.6611	3	4	3	3	4	4	21
Q9UKY7	Q9UKY7	Protein CDV3 homolog	CDV3	27.0845	26.9604	26.7614	26.806	26.7341	26.8696	3	2	3	3	5	5	21
Q9Y266	Q9Y266	Nuclear migration protein nudC	NUDC	27.0471	27.1443	27.2015	27.1294	26.8722	27.1062	3	5	3	1	5	4	21
O00232	O00232	26S proteasome non-ATPase regulatory subunit 12	PSMD12	26.4631	26.333	26.7457	26.8865	26.5881	26.1897	1	2	5	6	4	2	20
Q92905;O35864	Q92905;O35864	COP9 signalosome complex subunit 5	COPS5;Cops5	25.4519	25.3255	25.9082	25.8057	25.3909	25.1938	1	3	5	4	5	2	20
O75396	O75396	Vesicle-trafficking protein SEC22b	SEC22B	27.9487	28.3062	27.816	27.9952	28.8422	28.3934	2	3	3	2	5	5	20
O95394	O95394	Phosphoacetylglucosamine mutase	PGM3	26.6465	26.8168	26.6644	26.3955	26.477	26.4736	3	3	4	3	3	4	20
P00568	P00568	Adenylate kinase isoenzyme 1	AK1	26.0206	25.8237	26.3189	26.322	26.5825	26.4432	2	2	4	3	6	3	20
P04350;P02557	P04350	Tubulin beta-4A chain	TUBB4A	27.2971	27.3162	27.5871	27.6566	27.5218	27.6575	2	3	5	3	4	3	20
P20073	P20073	Annexin A7	ANXA7	26.2637	26.4319	27.1997	27.2683	26.8151	26.847	1	1	5	5	4	4	20
Q15843;P29595	Q15843;P29595	NEDD8	NEDD8;Nedd8	26.2771	26.1904	27.0047	26.7958	26.8781	26.275	3	2	3	4	6	2	20
P30085	P30085	UMP-CMP kinase	CMPK1	26.7095	26.7756	26.8073	26.7087	26.9573	27.0225	2	2	3	3	5	5	20
P41567;O60739	P41567	Eukaryotic translation initiation factor 1	EIF1	27.6204	27.5774	27.0375	26.9334	27.1775	27.2484	3	3	3	4	4	3	20
P49755;Q90515;O35587;Q63584	P49755	Transmembrane emp24 domain-containing protein 10	TMED10	26.6251	26.8957	26.7757	26.9345	27.1637	26.6899	3	4	2	2	4	5	20
P50914;P55841	P50914	60S ribosomal protein L14	RPL14	28.2909	28.3093	28.505	28.5334	28.8539	27.573	3	3	3	3	5	3	20
P53992	P53992	Protein transport protein Sec24C	SEC24C	25.8961	25.8755	25.8178	25.8105	25.5312	26.3695	2	3	4	3	3	5	20
P55036;A2A3N6	P55036	26S proteasome non-ATPase regulatory subunit 4	PSMD4	26.7633	26.3603	26.2467	26.1582	26.6312	26.6757	3	3	3	2	4	5	20
P62314	P62314	Small nuclear ribonucleoprotein Sm D1	SNRPD1	26.8454	27.04	27.4182	27.4546	26.948	26.3611	3	2	4	4	4	3	20
P62829;P48159	P62829	60S ribosomal protein L23	RPL23	28.0437	27.9717	28.0391	28.0899	28.38	28.222	1	3	3	7	3	3	20
Q13126;Q7ZV22	Q13126	S-methyl-5-thioadenosine phosphorylase	MTAP	25.7898	25.9687	26.4381	26.4702	25.9331	25.8587	2	3	3	4	4	4	20
Q13148	Q13148	TAR DNA-binding protein 43	TARDBP	26.4214	26.8617	27.188	27.2611	26.5995	26.7081	2	1	4	6	4	3	20
Q15459	Q15459	Splicing factor 3A subunit 1	SF3A1	26.1496	26.1673	26.4658	26.4513	25.7451	25.7752	2	4	3	5	3	3	20
Q5GLZ8	Q5GLZ8	Probable E3 ubiquitin-protein ligase HERC4	HERC4	25.7289	25.6528	26.2768	26.4252	26.3082	25.9722	0	3	5	5	3	4	20
Q8N1G4	Q8N1G4	Leucine-rich repeat-containing protein 47	LRRC47	26.3032	25.9461	26.046	25.4236	25.8083	26.1528	5	2	3	1	2	7	20
Q96PK6	Q96PK6	RNA-binding protein 14	RBM14	26.2204	26.0668	25.3247	24.9498	26.0486	26.0196	3	3	3	3	5	3	20
Q99798;P16276	Q99798;P16276	Aconitate hydratase, mitochondrial	ACO2	25.6861	25.4251	24.7842	24.7079	25.4783	26.6828	2	2	1	0	4	11	20
Q9BRA2	Q9BRA2	Thioredoxin domain-containing protein 17	TXNDC17	26.8342	26.8346	26.6738	26.7216	26.7457	27.1695	2	4	3	4	4	3	20
Q9BRK5	Q9BRK5	45 kDa calcium-binding protein	SDF4	25.6264	25.2206	25.4521	25.5424	25.701	25.8587	3	4	3	3	3	4	20
Q9NR31	Q9NR31	GTP-binding protein SAR1a	SAR1A	27.6444	27.6408	27.5532	27.7712	28.1132	27.5746	3	4	3	3	3	4	20
Q9UKK9;Q9JKX6	Q9UKK9	ADP-sugar pyrophosphatase	NUDT5	26.0382	26.1057	26.3004	26.468	26.1847	25.9947	1	2	7	5	3	2	20
Q9Y3B8	Q9Y3B8	Oligoribonuclease, mitochondrial	REXO2	27.5587	27.2975	27.538	27.574	27.0255	27.0273	2	3	5	4	3	3	20
Q15185	Q15185	Prostaglandin E synthase 3	PTGES3	27.6533	27.9749	28.0116	28.3403	27.5513	27.8044	2	4	1	3	4	5	19
O43396	O43396	Thioredoxin-like protein 1	TXNL1	26.6741	26.671	26.5464	26.3253	25.8574	26.064	2	3	4	4	3	3	19
P06454	P06454	Prothymosin alpha;Prothymosin alpha, N-terminally processed;Thymosin alpha-1	PTMA	28.4957	29.8617	28.6802	28.5851	NaN	28.2889	4	5	3	3	2	2	19
P02511	P02511	Alpha-crystallin B chain	CRYAB	25.2622	25.2016	27.6659	27.6245	26.97	27.2162	0	0	6	5	4	4	19
P04040;O62839	P04040	Catalase	CAT	26.837	26.6464	26.7279	26.983	26.1167	26.3867	4	3	4	4	1	3	19
P10301;P10833;P0CQ43;P0CQ42	P10301;P10833	Ras-related protein R-Ras	RRAS;Rras	26.765	26.3178	26.7696	27.0847	26.8474	26.3299	1	2	4	5	4	3	19
P12081;A6LIF7;Q8A6N7;A6KXA6;P49590	P12081	Histidine--tRNA ligase, cytoplasmic	HARS	26.1987	26.2583	26.5895	26.6339	26.646	26.5539	1	1	4	4	4	5	19
P13473	P13473	Lysosome-associated membrane glycoprotein 2	LAMP2	27.3306	27.459	27.9502	27.6127	27.9069	28.0473	3	2	4	1	5	4	19
P15586	P15586	N-acetylglucosamine-6-sulfatase	GNS	26.8827	26.8357	27.0179	26.8971	26.8621	27.0814	2	4	4	4	0	5	19
P22087	P22087	rRNA 2-O-methyltransferase fibrillarin	FBL	25.3481	25.4959	25.447	25.3436	25.6198	25.6507	1	3	2	2	8	3	19
P61254	P61254	60S ribosomal protein L26	RPL26	27.7149	27.5911	28.2025	28.9753	28.4054	27.8942	1	1	4	6	3	4	19
P62191;Q90732;Q55BV5;P40327;P46466	P62191;Q90732;Q55BV5	26S protease regulatory subunit 4	PSMC1	26.7652	26.5505	27.0481	27.0868	26.2608	26.7353	2	4	3	2	5	3	19
P62910	P62910	60S ribosomal protein L32	RPL32	27.5193	27.6302	28.6131	28.5441	28.4934	28.0537	2	1	3	4	5	4	19
P63092;Q5JWF2;Q6R0H7;P38405	P63092;Q5JWF2;Q6R0H7	Guanine nucleotide-binding protein G(s) subunit alpha isoforms short;Guanine nucleotide-binding protein G(s) subunit alpha isoforms XLas	GNAS;Gnas	25.628	25.6492	25.8978	25.9004	25.7457	25.7244	4	3	5	3	1	3	19
P99999;CON__P62894	P99999	Cytochrome c	CYCS	26.7103	26.6495	26.6101	26.5002	26.79	26.791	3	4	3	2	4	3	19
Q14011	Q14011	Cold-inducible RNA-binding protein	CIRBP	26.3301	26.5561	26.1455	26.0081	26.2658	26.3665	3	4	3	3	3	3	19
Q14254;Q98TZ8	Q14254	Flotillin-2	Flot2;FLOT2	25.596	25.8319	26.3117	26.0407	25.8322	25.916	2	2	5	3	4	3	19
Q15654	Q15654	Thyroid receptor-interacting protein 6	TRIP6	24.8078	25.2039	25.7712	25.4112	25.3432	25.5561	1	3	5	4	3	3	19
Q5SSJ5	Q5SSJ5	Heterochromatin protein 1-binding protein 3	HP1BP3	27.1771	27.1886	26.6484	26.5761	26.4156	26.7595	4	3	4	3	3	2	19
Q68CZ2	Q68CZ2	Tensin-3	TNS3	25.7119	25.914	25.8997	25.7826	25.2163	25.8529	1	2	5	6	0	5	19
Q86V81	Q86V81	THO complex subunit 4	ALYREF	26.6816	26.4735	26.3627	26.0628	26.3728	26.3014	2	4	5	3	3	2	19
Q96DG6	Q96DG6	Carboxymethylenebutenolidase homolog	CMBL	25.0626	24.9192	25.8205	26.0291	25.6699	25.0295	1	1	4	7	5	1	19
Q96N66	Q96N66	Lysophospholipid acyltransferase 7	MBOAT7	25.994	25.6344	25.75	26.013	26.7498	26.1493	3	3	2	4	5	2	19
Q96P70	Q96P70	Importin-9	IPO9	26.3135	26.3712	26.4371	26.7824	26.2824	25.3977	3	3	4	6	2	1	19
Q9Y2W1	Q9Y2W1	Thyroid hormone receptor-associated protein 3	THRAP3	26.4928	25.8872	26.461	26.4012	26.1315	25.9737	4	3	5	3	2	2	19
Q9Y2Z0	Q9Y2Z0	Suppressor of G2 allele of SKP1 homolog	SUGT1	27.2493	27.048	26.8332	26.7844	26.9113	26.5291	1	2	4	5	4	3	19
Q9Y5Z4;Q9WU63	Q9Y5Z4	Heme-binding protein 2	HEBP2	27.0276	26.9206	26.6179	26.5666	26.5382	26.6871	5	4	3	3	2	2	19
O00203	O00203	AP-3 complex subunit beta-1	AP3B1	27.0887	27.0362	27.1048	26.9849	26.7137	26.9847	2	4	2	3	4	3	18
O00429	O00429	Dynamin-1-like protein	DNM1L	25.6847	25.7585	25.7516	25.7843	25.848	25.4767	2	3	4	3	2	4	18
O15260	O15260	Surfeit locus protein 4	SURF4	27.5372	27.8292	27.9709	28.1957	28.3169	27.4295	2	2	3	3	5	3	18
O43592;Q5SPJ8	O43592	Exportin-T	XPOT	26.2202	26.7521	26.9691	27.2109	26.2429	25.615	2	2	5	6	3	0	18
O43747	O43747	AP-1 complex subunit gamma-1	AP1G1	25.9477	25.9498	26.5689	26.6952	26.3739	25.8853	2	4	1	4	4	3	18
O76003	O76003	Glutaredoxin-3	GLRX3	26.3951	26.5511	26.5992	26.4846	26.1444	26.4003	3	3	4	3	3	2	18
O95340;O88428	O95340	Bifunctional 3-phosphoadenosine 5-phosphosulfate synthase 2;Sulfate adenylyltransferase;Adenylyl-sulfate kinase	PAPSS2	25.1801	25.1135	25.805	25.972	26.0705	25.9966	0	1	3	3	6	5	18
O95816	O95816	BAG family molecular chaperone regulator 2	BAG2	27.1823	27.0947	27.6672	27.6303	27.3404	27.6148	2	3	4	4	2	3	18
O95865	O95865	N(G),N(G)-dimethylarginine dimethylaminohydrolase 2	DDAH2	25.8798	26.0534	26.6218	26.3897	25.9707	25.9672	2	4	2	5	3	2	18
P05091	P05091	Aldehyde dehydrogenase, mitochondrial	ALDH2	26.3016	26.0983	24.7411	24.8295	25.6467	26.434	3	5	1	2	2	5	18
P07099;P07687	P07099	Epoxide hydrolase 1	EPHX1	26.3678	26.4641	26.4875	26.7434	27.3338	26.3957	0	2	3	4	8	1	18
P07942	P07942	Laminin subunit beta-1	LAMB1	28.2369	27.9867	26.7626	26.9512	27.3297	27.9884	4	5	1	3	3	2	18
P12277;C7E3T4	P12277	Creatine kinase B-type	CKB	26.8226	26.7445	27.6638	27.6518	28.5009	28.1775	2	1	3	4	5	3	18
P16930	P16930	Fumarylacetoacetase	FAH	25.8387	26.118	26.235	25.9882	26.3591	26.3944	1	2	3	4	4	4	18
P20340;P17608;Q9NRW1;Q14964	P20340;P17608;Q9NRW1	Ras-related protein Rab-6A;GTP-binding protein ryh1;Ras-related protein Rab-6B	RAB6A;ryh1;RAB6B	27.3415	27.8442	28.2996	28.5945	28.2798	27.814	1	4	4	3	3	3	18
P28072	P28072	Proteasome subunit beta type-6	PSMB6	27.9973	27.4347	27.8034	27.874	27.5173	27.5209	4	2	3	3	3	3	18
P49748	P49748	Very long-chain specific acyl-CoA dehydrogenase, mitochondrial	ACADVL	26.2979	25.7994	25.9782	26.2465	27.6547	28.1459	0	0	0	2	6	10	18
P62854;Q5JNZ5;P13008	P62854;Q5JNZ5;P13008	40S ribosomal protein S26;Putative 40S ribosomal protein S26-like 1	RPS26;RPS26P11;RpS26	28.9321	28.9741	27.9734	28.2029	28.7166	27.972	3	5	3	2	4	1	18
P61970	P61970	Nuclear transport factor 2	NUTF2	26.6978	27.1228	27.1623	27.2859	27.0378	26.4605	2	3	3	4	3	3	18
P62316	P62316	Small nuclear ribonucleoprotein Sm D2	SNRPD2	27.6574	27.436	27.3235	27.3601	27.0111	27.1905	3	3	4	3	3	2	18
P62633	P62633	Cellular nucleic acid-binding protein	Cnbp;CNBP	26.2313	26.3937	26.7824	26.705	26.0773	25.9532	4	3	3	5	1	2	18
P62714;P67775	P62714;P67775	Serine/threonine-protein phosphatase 2A catalytic subunit beta isoform;Serine/threonine-protein phosphatase 2A catalytic subunit alpha isoform	PPP2CB;PPP2CA	26.9823	26.9918	26.8348	26.972	26.9285	26.6352	3	2	5	3	4	1	18
P62753	P62753	40S ribosomal protein S6	RPS6	27.1573	28.3942	29.1538	29.1298	28.9896	28.7522	1	3	4	4	3	3	18
Q09028;Q16576;Q24572	Q09028;Q16576	Histone-binding protein RBBP4;Histone-binding protein RBBP7	RBBP4;RBBP7	26.7418	26.3995	26.5185	26.205	26.175	26.2585	2	3	5	3	3	2	18
Q12765	Q12765	Secernin-1	SCRN1	26.4264	26.3848	25.917	26.1302	26.5832	26.6287	3	2	3	1	4	5	18
Q13177;O75914;Q13153	Q13177;O75914	Serine/threonine-protein kinase PAK 2;PAK-2p27;PAK-2p34;Serine/threonine-protein kinase PAK 3	PAK2;PAK3	25.9402	26.0653	25.5723	25.3339	25.5158	26.2593	1	2	5	3	3	4	18
Q15257;P58389	Q15257;P58389	Serine/threonine-protein phosphatase 2A activator	PPP2R4;Ppp2r4	25.8923	26.3657	26.7608	27.0035	26.466	25.4683	1	2	5	5	3	2	18
Q16527	Q16527	Cysteine and glycine-rich protein 2	CSRP2	27.2405	27.1474	27.0692	27.1257	27.1491	26.9041	2	3	3	4	2	4	18
Q32MZ4	Q32MZ4	Leucine-rich repeat flightless-interacting protein 1	LRRFIP1	25.991	25.7321	26.3086	26.2378	25.4724	25.6466	3	3	6	2	3	1	18
Q5T4S7	Q5T4S7	E3 ubiquitin-protein ligase UBR4	UBR4	24.9015	25.2012	25.1076	25.3024	25.5328	25.198	1	3	1	4	5	4	18
Q8WVM8	Q8WVM8	Sec1 family domain-containing protein 1	SCFD1	26.869	26.3023	26.9064	26.9877	26.3313	26.2205	3	2	3	4	2	4	18
Q92974	Q92974	Rho guanine nucleotide exchange factor 2	ARHGEF2	26.3812	26.3416	25.7364	25.7656	25.6349	25.2557	3	4	3	5	2	1	18
Q9ULZ3	Q9ULZ3	Apoptosis-associated speck-like protein containing a CARD	PYCARD	25.0661	25.2785	26.3156	26.27	25.5951	25.7215	3	3	4	4	2	2	18
Q9Y2B0	Q9Y2B0	Protein canopy homolog 2	CNPY2	26.0751	25.9243	25.7878	25.6074	26.2754	26.3859	2	1	4	3	4	4	18
Q9Y6I3	Q9Y6I3	Epsin-1	EPN1	25.0835	24.8044	25.4889	25.1271	24.9809	24.6481	0	2	4	3	5	4	18
O43237	O43237	Cytoplasmic dynein 1 light intermediate chain 2	DYNC1LI2	26.4409	26.2945	26.2631	26.2202	26.2849	26.5007	2	3	3	3	3	3	17
O60832	O60832	H/ACA ribonucleoprotein complex subunit 4	DKC1	25.8597	25.9383	25.2257	25.6982	25.7546	25.1812	2	3	4	5	2	1	17
O75531	O75531	Barrier-to-autointegration factor;Barrier-to-autointegration factor, N-terminally processed	BANF1	27.928	27.8809	27.4132	27.565	27.2507	27.0952	4	3	2	2	3	3	17
O75718	O75718	Cartilage-associated protein	CRTAP	26.7131	25.6727	24.6332	24.5323	27.3055	26.7708	3	2	0	1	5	6	17
O75935	O75935	Dynactin subunit 3	DCTN3	25.1714	25.166	25.6379	25.5059	25.3715	25.3315	2	1	3	4	3	4	17
O94855	O94855	Protein transport protein Sec24D	SEC24D	26.6411	26.6547	26.3996	26.5593	26.9432	26.496	3	4	2	2	3	3	17
P08243	P08243	Asparagine synthetase [glutamine-hydrolyzing]	ASNS	27.3624	27.509	25.672	26.1541	26.7243	26.2335	4	5	1	3	3	1	17
P09496	P09496	Clathrin light chain A	CLTA	28.7455	28.046	27.6839	28.176	28.304	28.5092	3	3	2	3	3	3	17
P09497	P09497	Clathrin light chain B	CLTB	27.6608	27.9459	27.7392	27.5335	27.7028	28.0447	2	5	2	2	3	3	17
P09622;P09623	P09622;P09623	Dihydrolipoyl dehydrogenase, mitochondrial	DLD	25.9688	25.6133	24.7057	24.8222	25.0995	26.1924	1	3	2	2	2	7	17
P22059	P22059	Oxysterol-binding protein 1	OSBP	24.5049	24.4482	24.6466	24.6158	25.0271	24.655	0	2	3	4	5	3	17
P23588	P23588	Eukaryotic translation initiation factor 4B	EIF4B	27.2073	27.2224	27.4307	27.2764	27.1703	27.3593	4	3	3	2	2	3	17
P24752	P24752	Acetyl-CoA acetyltransferase, mitochondrial	ACAT1	25.7228	25.793	24.9112	24.9066	25.7396	27.1751	1	3	1	2	4	6	17
P31942	P31942	Heterogeneous nuclear ribonucleoprotein H3	HNRNPH3	26.9023	26.974	27.4231	27.2716	26.5721	26.7618	2	2	4	3	4	2	17
P35637	P35637	RNA-binding protein FUS	FUS	26.7787	26.9261	26.8523	26.7872	26.6488	26.6063	2	2	3	3	3	4	17
P42167;P42166	P42167;P42166	Lamina-associated polypeptide 2, isoforms beta/gamma;Thymopoietin;Thymopentin;Lamina-associated polypeptide 2, isoform alpha;Thymopoietin;Thymopentin	TMPO	26.0839	25.8499	26.0076	25.8751	24.8877	25.2333	4	3	2	4	3	1	17
Q8IZP2;P50502;Q8NFI4	Q8IZP2;P50502;Q8NFI4	Putative protein FAM10A4;Hsc70-interacting protein;Putative protein FAM10A5	ST13P4;ST13;ST13P5	27.7431	27.6216	27.1007	27.598	27.2936	27.6655	3	2	2	4	2	4	17
P51659	P51659	Peroxisomal multifunctional enzyme type 2;(3R)-hydroxyacyl-CoA dehydrogenase;Enoyl-CoA hydratase 2	HSD17B4	25.6671	25.5366	26.1959	26.3224	26.1177	27.1401	1	1	3	3	2	7	17
P54578	P54578	Ubiquitin carboxyl-terminal hydrolase 14	USP14	26.4288	26.1998	27.2489	27.0558	26.7274	26.3861	3	1	5	3	4	1	17
P55010	P55010	Eukaryotic translation initiation factor 5	EIF5	26.1526	25.9189	25.2607	25.5817	25.5088	25.6144	3	2	2	3	4	3	17
P55263	P55263	Adenosine kinase	ADK	25.3961	24.9115	25.6785	25.3852	25.4975	25.1858	1	2	4	5	2	3	17
P61106	P61106	Ras-related protein Rab-14	RAB14	26.5881	26.5485	26.7955	26.9475	26.6115	26.3683	1	3	3	2	4	4	17
P61923	P61923	Coatomer subunit zeta-1	COPZ1	26.4331	26.6283	26.7433	26.8969	26.5527	26.0908	2	3	4	3	2	3	17
P62805;P02309;P40287	P62805	Histone H4	Hist1h4a;HIST1H4A	29.1585	27.161	29.0101	29.121	26.102	27.9543	3	1	4	4	2	3	17
P62995	P62995	Transformer-2 protein homolog beta	TRA2B	26.9283	27.0249	27.1755	26.8423	26.4821	26.6375	3	2	3	4	3	2	17
P98179	P98179	RNA-binding protein 3	RBM3	24.8022	25.3874	24.7972	24.6853	25.1469	24.5381	2	3	3	3	3	3	17
Q00169	Q00169	Phosphatidylinositol transfer protein alpha isoform	PITPNA	24.5925	25.3253	25.7432	25.8988	25.1385	24.6002	0	4	4	5	2	2	17
Q12884;P97321	Q12884	Prolyl endopeptidase FAP;Antiplasmin-cleaving enzyme FAP, soluble form	FAP	25.2633	25.264	25.5481	25.7504	24.8025	24.896	1	3	4	6	1	2	17
Q13435	Q13435	Splicing factor 3B subunit 2	SF3B2	26.0052	25.5648	25.8189	25.5337	25.2585	NaN	3	2	4	3	3	2	17
Q5VZF2;Q9NUK0	Q5VZF2	Muscleblind-like protein 2	MBNL2	26.3737	25.9981	26.1708	26.0134	25.904	25.7384	2	2	3	4	4	2	17
Q6DKJ4	Q6DKJ4	Nucleoredoxin	NXN	25.2706	25.3572	25.8242	26.0519	25.7851	25.7479	2	0	6	5	2	2	17
Q7L2H7;Q7T3B0	Q7L2H7	Eukaryotic translation initiation factor 3 subunit M	EIF3M	25.7718	25.6026	26.0628	26.0311	25.9982	25.6538	1	3	4	3	2	4	17
Q7Z406	Q7Z406	Myosin-14	MYH14	30.5698	30.4092	29.7547	29.8653	29.7469	29.3199	1	3	4	3	3	3	17
Q9HC35	Q9HC35	Echinoderm microtubule-associated protein-like 4	EML4	25.615	25.7393	25.5315	25.3723	25.2536	25.3582	2	3	2	2	3	5	17
Q9NP97;Q8TF09	Q9NP97;Q8TF09	Dynein light chain roadblock-type 1;Dynein light chain roadblock-type 2	DYNLRB1;DYNLRB2	27.5258	26.9572	26.4881	26.3931	27.1253	27.5944	4	2	2	2	4	3	17
Q9NQW7	Q9NQW7	Xaa-Pro aminopeptidase 1	XPNPEP1	26.6014	26.4567	26.8203	26.7874	26.6701	26.6017	2	1	5	4	1	4	17
Q9NRX4	Q9NRX4	14 kDa phosphohistidine phosphatase	PHPT1	28.028	27.8335	28.1397	27.6186	27.6638	27.826	3	3	2	3	3	3	17
Q9NSD9	Q9NSD9	Phenylalanine--tRNA ligase beta subunit	FARSB	26.37	26.3423	26.0497	25.8152	26.2135	26.371	1	3	3	3	3	4	17
O00154;Q91V12	O00154;Q91V12	Cytosolic acyl coenzyme A thioester hydrolase	ACOT7;Acot7	26.8082	27.1094	26.5013	26.5661	27.0616	27.2597	1	4	2	4	3	2	16
O15173	O15173	Membrane-associated progesterone receptor component 2	PGRMC2	27.7492	27.6718	26.2177	26.3436	27.3192	27.3141	3	2	2	2	3	4	16
O75165	O75165	DnaJ homolog subfamily C member 13	DNAJC13	24.4408	24.5105	24.5818	24.8221	24.8393	24.4247	0	0	4	6	2	4	16
P00390	P00390	Glutathione reductase, mitochondrial	GSR	27.0866	26.9738	27.0117	27.117	26.6676	26.5332	3	1	3	1	5	3	16
P09488	P09488	Glutathione S-transferase Mu 1	GSTM1	NaN	NaN	27.3849	27.5886	26.9996	25.9694	1	0	6	6	3	0	16
P10620;P08011	P10620	Microsomal glutathione S-transferase 1	MGST1	26.2449	25.9908	26.2523	26.7011	27.8065	27.1414	1	2	4	4	3	2	16
P13798	P13798	Acylamino-acid-releasing enzyme	APEH	25.7038	25.8361	26.4255	26.4348	25.8329	25.6546	0	2	5	5	1	3	16
P16989	P16989	Y-box-binding protein 3	YBX3	26.3252	26.1366	25.9315	25.8121	25.913	26.114	3	3	3	2	3	2	16
P30046;A6NHG4	P30046;A6NHG4	D-dopachrome decarboxylase;D-dopachrome decarboxylase-like protein	DDT;DDTL	26.6988	26.2481	27.6684	27.6016	26.9458	26.9454	1	0	6	6	2	1	16
P42785	P42785	Lysosomal Pro-X carboxypeptidase	PRCP	25.4215	25.5476	25.9855	26.1385	25.3654	25.3143	0	3	5	4	2	2	16
P43307	P43307	Translocon-associated protein subunit alpha	SSR1	26.2495	26.4723	26.0143	25.9785	26.8776	27.0203	2	2	2	3	3	4	16
P48637	P48637	Glutathione synthetase	GSS	26.5813	26.6679	26.7574	27.0879	26.4629	26.2762	4	0	3	4	3	2	16
P50479	P50479	PDZ and LIM domain protein 4	PDLIM4	26.965	26.7869	26.7548	26.6476	25.6293	25.6882	3	4	4	3	1	1	16
P50570;Q05193	P50570	Dynamin-2	DNM2	25.0994	25.3401	25.423	25.308	25.3789	25.4934	2	2	3	4	2	3	16
P52597	P52597	Heterogeneous nuclear ribonucleoprotein F;Heterogeneous nuclear ribonucleoprotein F, N-terminally processed	HNRNPF	26.7371	26.971	26.7203	26.6255	26.1525	26.097	3	4	2	2	3	2	16
P52943	P52943	Cysteine-rich protein 2	CRIP2	25.6953	25.4062	26.21	26.1416	25.713	25.7142	2	2	4	3	3	2	16
P55084	P55084	Trifunctional enzyme subunit beta, mitochondrial;3-ketoacyl-CoA thiolase	HADHB	25.3233	25.678	25.2376	24.9514	25.9352	27.8582	1	1	2	0	3	9	16
P61026;P59190	P61026	Ras-related protein Rab-10	RAB10	25.6149	25.2285	27.3337	27.4147	26.8729	26.8539	1	1	2	6	4	2	16
P61421;Q6PGV1	P61421;Q6PGV1	V-type proton ATPase subunit d 1	ATP6V0D1;atp6v0d1	25.4495	25.7145	25.6958	25.859	26.0958	25.7292	1	4	3	2	4	2	16
P61956	P61956	Small ubiquitin-related modifier 2	SUMO2	NaN	27.8464	27.5204	27.3913	27.2825	27.4632	2	3	3	2	3	3	16
Q15155;P69849;Q5JPE7	Q15155;P69849;Q5JPE7	Nodal modulator 1;Nodal modulator 3;Nodal modulator 2	NOMO1;NOMO3;NOMO2	25.5877	25.5867	25.2171	25.217	26.1653	26.401	3	1	1	1	4	6	16
P84090	P84090	Enhancer of rudimentary homolog	erh;ERH	27.9287	27.9719	27.8551	27.9424	27.5427	27.7064	2	4	3	3	2	2	16
Q04760	Q04760	Lactoylglutathione lyase	GLO1	26.9906	27.2127	27.6701	27.8981	27.0667	26.8301	3	4	2	2	2	3	16
Q8IV08	Q8IV08	Phospholipase D3	PLD3	26.3999	26.4814	26.3327	26.575	26.8794	26.6506	1	1	4	3	5	2	16
Q8NBJ5	Q8NBJ5	Procollagen galactosyltransferase 1	COLGALT1	25.9102	25.2582	24.5567	24.2847	25.7056	26.3467	5	3	1	0	3	4	16
Q92538	Q92538	Golgi-specific brefeldin A-resistance guanine nucleotide exchange factor 1	GBF1	24.5542	24.4878	24.9743	24.9729	25.1762	24.6585	0	0	5	4	5	2	16
Q99733	Q99733	Nucleosome assembly protein 1-like 4	NAP1L4	26.2789	26.0429	25.8913	25.8403	26.0816	26.2193	2	2	2	3	4	3	16
Q99805	Q99805	Transmembrane 9 superfamily member 2	TM9SF2	25.2814	25.313	26.1739	26.4821	26.616	25.1716	0	1	4	6	4	1	16
Q9BZQ8	Q9BZQ8	Protein Niban	FAM129A	26.2157	26.0726	24.8854	25.2266	24.4608	24.4827	4	5	2	3	1	1	16
Q9H8Y8	Q9H8Y8	Golgi reassembly-stacking protein 2	GORASP2	25.5912	25.8899	25.8621	25.3996	25.8767	25.5885	1	2	6	3	2	2	16
Q9HB71;REV__Q1L8T5	Q9HB71	Calcyclin-binding protein	CACYBP	26.7019	26.6352	26.7041	27.0187	26.6736	26.3517	2	2	3	3	3	3	16
Q9UBQ5	Q9UBQ5	Eukaryotic translation initiation factor 3 subunit K	EIF3K	NaN	25.5884	25.8363	25.8533	25.8549	25.7129	2	3	3	3	3	2	16
Q9Y281	Q9Y281	Cofilin-2	CFL2	26.5276	27.0693	27.0518	26.9697	26.7115	27.3957	2	3	2	2	4	3	16
Q9Y5M8	Q9Y5M8	Signal recognition particle receptor subunit beta	SRPRB	25.8291	25.8824	25.3335	25.4827	25.8351	25.732	2	3	3	1	4	3	16
O00425;Q9CPN8	O00425;Q9CPN8	Insulin-like growth factor 2 mRNA-binding protein 3	IGF2BP3;Igf2bp3	25.2517	25.5773	25.2085	25.2909	25.4571	25.2208	2	4	2	1	3	3	15
O15511	O15511	Actin-related protein 2/3 complex subunit 5	ARPC5	27.0142	NaN	27.3725	27.4007	27.196	27.0758	3	0	4	4	2	2	15
O43809	O43809	Cleavage and polyadenylation specificity factor subunit 5	NUDT21	23.8697	24.5476	24.8612	25.026	24.6373	23.7286	1	2	5	3	2	2	15
O75533	O75533	Splicing factor 3B subunit 1	SF3B1	25.7975	25.4074	26.2583	26.24	26.0342	25.8146	0	0	5	4	4	2	15
O75821	O75821	Eukaryotic translation initiation factor 3 subunit G	EIF3G	26.6221	26.6232	27.1121	26.9018	26.7796	27.0395	2	2	4	2	2	3	15
O95479	O95479	GDH/6PGL endoplasmic bifunctional protein;Glucose 1-dehydrogenase;6-phosphogluconolactonase	H6PD	24.2414	24.1119	23.8444	23.9254	23.995	24.2153	3	2	3	2	3	2	15
P10644	P10644	cAMP-dependent protein kinase type I-alpha regulatory subunit;cAMP-dependent protein kinase type I-alpha regulatory subunit, N-terminally processed	PRKAR1A	25.9262	26.0229	26.4022	26.2302	26.3056	26.0503	0	2	5	4	2	2	15
P13861;P31323	P13861	cAMP-dependent protein kinase type II-alpha regulatory subunit	PRKAR2A	25.7611	25.8272	25.5033	25.2376	25.618	26.0262	2	2	3	5	1	2	15
P21281;P15313	P21281	V-type proton ATPase subunit B, brain isoform	ATP6V1B2	26.3758	26.4677	26.5674	26.7291	26.676	26.8785	2	2	4	1	3	3	15
P30533	P30533	Alpha-2-macroglobulin receptor-associated protein	LRPAP1	26.9378	26.2282	26.392	26.0689	27.0455	27	4	1	1	1	4	4	15
P30740	P30740	Leukocyte elastase inhibitor	SERPINB1	25.2642	25.7819	25.1525	25.3794	26.0172	26.2052	1	1	3	3	4	3	15
P35241	P35241	Radixin	RDX	26.9007	26.6923	26.7103	26.9154	26.5117	26.4309	2	1	4	4	2	2	15
P40222	P40222	Alpha-taxilin	TXLNA	24.7982	24.7798	25.4024	25.2002	24.9596	25.305	0	2	3	4	2	4	15
P43686	P43686	26S protease regulatory subunit 6B	PSMC4	26.4345	26.5011	26.894	26.7777	26.5401	26.5494	0	0	4	5	3	3	15
P49720	P49720	Proteasome subunit beta type-3	PSMB3	26.7955	27.0949	27.5421	27.5951	27.2094	26.623	2	2	3	3	3	2	15
P55957	P55957	BH3-interacting domain death agonist;BH3-interacting domain death agonist p15;BH3-interacting domain death agonist p13;BH3-interacting domain death agonist p11	BID	26.1091	25.4748	26.3541	25.8388	25.7019	25.8244	4	1	3	3	2	2	15
P61289	P61289	Proteasome activator complex subunit 3	PSME3	25.3372	25.1572	25.3587	25.1913	24.8365	25.0998	1	4	2	2	2	4	15
P61916;Q28895;O97763	P61916;Q28895	Epididymal secretory protein E1	NPC2	26.5677	26.4277	27.5071	27.5019	26.8035	26.9887	0	2	3	5	4	1	15
P61960	P61960	Ubiquitin-fold modifier 1	UFM1	27.2477	27.1954	26.8322	26.6702	27.2932	27.4421	3	3	2	1	3	3	15
P63208	P63208	S-phase kinase-associated protein 1	SKP1	26.6849	26.9515	27.1604	27.0036	26.9542	27.0638	1	2	4	3	2	3	15
P67870	P67870	Casein kinase II subunit beta	CSNK2B	25.5452	25.2503	25.7005	26.0492	25.2393	24.7657	2	2	3	4	3	1	15
P80303;Q9JI85	P80303	Nucleobindin-2;Nesfatin-1	NUCB2	26.6742	26.0426	25.9197	25.8358	25.7597	26.2251	3	4	2	2	2	2	15
P84098	P84098	60S ribosomal protein L19	RPL19	27.2113	27.2753	28.2869	28.3322	28.3835	27.5667	1	3	2	3	3	3	15
P84157	P84157	Matrix-remodeling-associated protein 7	MXRA7	24.7715	24.369	24.0201	24.0293	24.7028	24.9811	1	3	3	2	1	5	15
Q00325;P12234	Q00325;P12234	Phosphate carrier protein, mitochondrial	SLC25A3	27.3017	27.3209	26.4184	26.925	27.5414	27.4885	1	2	2	2	3	5	15
Q13155	Q13155	Aminoacyl tRNA synthase complex-interacting multifunctional protein 2	AIMP2	25.5629	25.2061	24.3072	24.304	25.2692	25.0243	3	2	2	2	3	3	15
Q13310;Q1DXH0;P0CB38	Q13310	Polyadenylate-binding protein 4	PABPC4	26.5383	26.2339	26.5313	26.389	25.9305	26.098	2	1	4	3	1	4	15
Q14240	Q14240	Eukaryotic initiation factor 4A-II;Eukaryotic initiation factor 4A-II, N-terminally processed	EIF4A2	26.2064	26.1782	26.8554	27.0866	26.5912	26.2518	2	1	4	3	3	2	15
Q16270;Q61581	Q16270	Insulin-like growth factor-binding protein 7	IGFBP7	25.7303	25.4443	25.819	25.4429	26.8258	27.2493	1	1	3	3	4	3	15
Q8IWB7	Q8IWB7	WD repeat and FYVE domain-containing protein 1	WDFY1	25.1382	25.1477	25.6034	25.7802	25.6654	24.7576	3	3	1	4	2	2	15
Q8NE71;Q7YR37	Q8NE71;Q7YR37	ATP-binding cassette sub-family F member 1	ABCF1	25.2632	25.1149	25.0423	24.9337	25.5043	25.3326	1	0	4	5	3	2	15
Q9H299;Q91VW3	Q9H299;Q91VW3	SH3 domain-binding glutamic acid-rich-like protein 3	SH3BGRL3;Sh3bgrl3	29.6157	29.5177	30.1605	30.0833	29.8672	30.2822	2	3	2	3	3	2	15
Q9BZF9	Q9BZF9	Uveal autoantigen with coiled-coil domains and ankyrin repeats	UACA	24.8963	25.0692	26.0738	26.1841	24.769	25.6717	1	1	5	5	0	3	15
Q9H4G4	Q9H4G4	Golgi-associated plant pathogenesis-related protein 1	GLIPR2	25.4453	25.4596	24.5666	24.4398	24.9282	25.3923	3	2	2	2	3	3	15
Q9HB07	Q9HB07	UPF0160 protein MYG1, mitochondrial	C12orf10	25.6808	25.5885	25.8942	26.0597	25.6337	25.4233	1	3	3	2	3	3	15
Q9P035	Q9P035	Very-long-chain (3R)-3-hydroxyacyl-CoA dehydratase 3	HACD3	25.1777	25.3024	25.3175	25.479	26.1451	25.2651	1	2	2	3	4	3	15
Q9UHX1;Q9WV25;Q6IQE0	Q9UHX1;Q9WV25	Poly(U)-binding-splicing factor PUF60	PUF60;Puf60	25.8584	25.3708	26.0023	25.8365	25.2922	25.3585	0	3	3	4	3	2	15
Q9Y2A7;B0S6R1	Q9Y2A7;B0S6R1	Nck-associated protein 1	NCKAP1;nckap1	25.4916	25.64	26.1615	26.4426	26.2123	25.6089	0	0	2	6	5	2	15
Q9Y2V2	Q9Y2V2	Calcium-regulated heat stable protein 1	CARHSP1	26.2477	26.622	26.4275	26.2149	26.3844	26.4761	1	3	3	1	4	3	15
O14744;Q8CIG8	O14744;Q8CIG8	Protein arginine N-methyltransferase 5;Protein arginine N-methyltransferase 5, N-terminally processed;Protein arginine N-methyltransferase 5	PRMT5;Prmt5	25.7222	25.6896	25.9963	25.4281	25.607	25.0251	0	1	4	5	1	3	14
O15371;Q6TH15	O15371;Q6TH15	Eukaryotic translation initiation factor 3 subunit D	EIF3D;eif3d	26.2949	26.4671	25.5433	25.6946	26.283	26.4408	3	1	2	3	3	2	14
O43143	O43143	Pre-mRNA-splicing factor ATP-dependent RNA helicase DHX15	DHX15	24.8356	24.9743	25.5234	25.6334	25.3203	24.5916	1	1	4	6	2	0	14
O75348;Q862Z6;O95670	O75348	V-type proton ATPase subunit G 1	ATP6V1G1	26.2972	26.3674	25.2482	24.9879	26.2275	26.0363	2	3	2	0	3	4	14
O75955	O75955	Flotillin-1	FLOT1	25.7731	25.7422	26.3244	26.1596	25.8012	26.4943	2	1	2	2	3	4	14
P06132;P32362	P06132	Uroporphyrinogen decarboxylase	UROD	25.2021	25.5075	25.7975	25.6042	25.4432	25.3847	1	2	2	3	3	3	14
P06730	P06730	Eukaryotic translation initiation factor 4E	EIF4E	24.4321	24.5539	24.6663	24.3374	24.7079	24.6646	1	2	2	3	3	3	14
P06865;P29416	P06865	Beta-hexosaminidase subunit alpha	HEXA	26.4615	26.6995	26.852	26.7941	26.3465	26.4213	3	3	2	1	3	2	14
P07711	P07711	Cathepsin L1;Cathepsin L1 heavy chain;Cathepsin L1 light chain	CTSL	25.3861	25.4503	26.1017	25.8435	25.8139	26.0068	1	3	3	1	3	3	14
P07741	P07741	Adenine phosphoribosyltransferase	APRT	26.7935	26.5213	25.9623	26.0746	27.4536	27.2132	2	1	2	1	5	3	14
P10253	P10253	Lysosomal alpha-glucosidase;76 kDa lysosomal alpha-glucosidase;70 kDa lysosomal alpha-glucosidase	GAA	25.2589	25.3236	25.7107	25.6659	25.3689	25.7552	0	2	4	3	2	3	14
P13807	P13807	Glycogen [starch] synthase, muscle	GYS1	25.5744	25.7731	25.2509	25.2374	26.5859	25.8778	0	2	1	1	6	4	14
P14854	P14854	Cytochrome c oxidase subunit 6B1	COX6B1	25.5234	25.8655	25.8139	25.7878	25.2902	25.5453	2	2	3	2	2	3	14
P20337	P20337	Ras-related protein Rab-3B	RAB3B	25.2808	26.153	26.1185	26.2427	27.2202	26.9901	2	2	1	2	3	4	14
P22307	P22307	Non-specific lipid-transfer protein	SCP2	27.5627	27.247	27.5372	27.3574	27.3654	27.727	1	2	4	3	2	2	14
P24534;O70251	P24534;O70251	Elongation factor 1-beta	EEF1B2;Eef1b	28.9495	28.6982	28.5863	28.2544	28.6755	28.925	3	1	2	3	3	2	14
P26196;P54824	P26196;P54824	Probable ATP-dependent RNA helicase DDX6;ATP-dependent RNA helicase ddx6	Ddx6;DDX6;ddx6	25.3307	25.1654	25.2748	25.6254	25.785	25.0138	1	2	3	4	2	2	14
P27361;Q63454;P31152;Q16659	P27361	Mitogen-activated protein kinase 3	MAPK3	26.4368	26.1326	26.3894	26.507	26.8158	26.8235	0	1	4	4	2	3	14
P28161	P28161	Glutathione S-transferase Mu 2	GSTM2	25.8962	26.2094	26.7455	27.6286	27.1409	26.2326	0	0	4	6	1	3	14
P30479;P30480;P30460;P30466;P30462;P18463;P30488;P30487;P30483;P30481;Q95365;Q29836;Q29718;P30475;P30382	P30479;P30480;P30460;P30466;P30462;P18463;P30488;P30487;P30483;P30481;Q95365;Q29836;Q29718;P30475	HLA class I histocompatibility antigen, B-41 alpha chain;HLA class I histocompatibility antigen, B-42 alpha chain;HLA class I histocompatibility antigen, B-8 alpha chain;HLA class I histocompatibility antigen, B-18 alpha chain;HLA class I histocompatibility antigen, B-14 alpha chain;HLA class I histocompatibility antigen, B-37 alpha chain;HLA class I histocompatibility antigen, B-50 alpha chain;H…	HLA-B	26.9814	26.6773	26.7469	26.7081	25.5409	25.4848	2	3	3	3	2	1	14
P30626	P30626	Sorcin	SRI	27.2584	27.3272	27.663	27.6658	27.2253	27.2191	2	1	4	4	2	1	14
P32455;P32456	P32455	Interferon-induced guanylate-binding protein 1	GBP1	24.9558	25.5098	24.8185	24.6078	25.4122	25.4138	2	2	2	2	3	3	14
P33527;O35379	P33527	Multidrug resistance-associated protein 1	ABCC1	25.9256	26.1199	26.3896	26.5609	26.3145	26.0345	1	1	3	4	4	1	14
P40121	P40121	Macrophage-capping protein	CAPG	26.1154	26.2554	26.7048	26.2929	26.5985	26.6355	2	2	3	2	2	3	14
P46778	P46778	60S ribosomal protein L21	RPL21	26.0903	26.8264	26.745	26.6453	27.3611	26.6389	2	2	4	3	2	1	14
P48059;Q7Z4I7	P48059	LIM and senescent cell antigen-like-containing domain protein 1	LIMS1	25.4283	26.5709	26.4336	26.2681	26.3015	26.1937	2	2	2	3	3	2	14
P48556	P48556	26S proteasome non-ATPase regulatory subunit 8	PSMD8	25.6558	25.6025	26.1851	26.3423	25.9585	25.3788	3	1	3	2	3	2	14
P49189	P49189	4-trimethylaminobutyraldehyde dehydrogenase	ALDH9A1	26.6165	26.578	26.5482	26.234	26.5217	26.9809	2	2	3	3	2	2	14
P50402	P50402	Emerin	EMD	26.0695	26.3116	25.2426	25.362	26.3345	26.4005	2	5	1	0	2	4	14
P53990	P53990	IST1 homolog	IST1	24.5462	24.5343	25.0055	25.0591	24.7702	24.6693	1	0	4	4	2	3	14
P54920	P54920	Alpha-soluble NSF attachment protein	NAPA	25.9683	25.7877	26.0506	26.1764	26.2966	26.1153	2	2	3	3	3	1	14
P78330	P78330	Phosphoserine phosphatase	PSPH	26.6319	26.8605	26.2703	26.1319	25.8048	25.4856	4	2	1	2	3	2	14
Q07021	Q07021	Complement component 1 Q subcomponent-binding protein, mitochondrial	C1QBP	26.8942	26.4161	26.0381	26.0359	26.6637	27.1467	3	1	2	1	3	4	14
Q12888	Q12888	Tumor suppressor p53-binding protein 1	TP53BP1	NaN	24.1601	25.0996	24.5602	24.6163	NaN	0	1	5	4	2	2	14
Q13404;Q15819	Q13404;Q15819	Ubiquitin-conjugating enzyme E2 variant 1;Ubiquitin-conjugating enzyme E2 variant 2	UBE2V1;UBE2V2	27.926	27.7184	28.1281	28.1212	27.8468	27.835	2	1	3	3	2	3	14
Q14008;A2AGT5	Q14008;A2AGT5	Cytoskeleton-associated protein 5	CKAP5;Ckap5	24.3798	24.5852	24.9384	24.9575	25.1069	24.7783	0	1	4	3	4	2	14
Q2TAA2	Q2TAA2	Isoamyl acetate-hydrolyzing esterase 1 homolog	IAH1	26.463	26.4331	26.7272	26.7378	26.5688	26.1061	0	1	3	6	2	2	14
Q53EP0	Q53EP0	Fibronectin type III domain-containing protein 3B	FNDC3B	25.7529	25.7572	25.3025	25.2784	25.9733	25.9279	1	1	2	3	4	3	14
Q5JTV8;Q8NFQ8	Q5JTV8	Torsin-1A-interacting protein 1	TOR1AIP1	25.7577	25.2094	25.4612	25.406	25.9243	25.3234	1	1	2	1	5	4	14
Q8TAT6	Q8TAT6	Nuclear protein localization protein 4 homolog	NPLOC4	25.499	25.5172	25.421	25.6186	25.8069	25.6947	2	1	3	4	1	3	14
Q8WUJ3;Q8BI06	Q8WUJ3;Q8BI06	Cell migration-inducing and hyaluronan-binding protein	CEMIP;Cemip	25.4239	25.2502	25.3611	25.0576	25.5448	25.358	1	1	1	3	5	3	14
Q96M27	Q96M27	Protein PRRC1	PRRC1	25.7067	25.803	25.7703	25.5798	25.2623	25.6139	2	2	3	2	2	3	14
Q9BT78	Q9BT78	COP9 signalosome complex subunit 4	COPS4	26.0733	26.2385	26.245	26.1853	26.0319	25.989	2	3	2	3	1	3	14
Q9BXS5	Q9BXS5	AP-1 complex subunit mu-1	AP1M1	25.1912	25.1056	25.2534	25.1318	25.7465	25.3094	0	1	2	5	4	2	14
Q9H3K6	Q9H3K6	BolA-like protein 2	BOLA2	25.8798	26.093	26.0516	25.9096	26.0623	25.8193	2	2	4	2	2	2	14
Q9ULA0	Q9ULA0	Aspartyl aminopeptidase	DNPEP	25.4048	25.6794	24.8212	24.9725	25.9121	25.6181	2	1	3	3	3	2	14
Q9Y285	Q9Y285	Phenylalanine--tRNA ligase alpha subunit	FARSA	25.8136	26.1096	25.8148	25.8841	25.6093	25.9589	3	1	4	3	2	1	14
Q9Y2G5	Q9Y2G5	GDP-fucose protein O-fucosyltransferase 2	POFUT2	24.9545	24.8878	25.3984	25.6874	25.678	25.0446	0	2	4	3	3	2	14
Q9Y2J2	Q9Y2J2	Band 4.1-like protein 3;Band 4.1-like protein 3, N-terminally processed	EPB41L3	25.0861	24.7487	25.4257	25.3256	25.0291	25.469	1	1	3	2	4	3	14
O43324	O43324	Eukaryotic translation elongation factor 1 epsilon-1	EEF1E1	26.1999	25.9074	25.8398	26.2261	26.1169	26.0715	1	2	3	3	2	2	13
O60271	O60271	C-Jun-amino-terminal kinase-interacting protein 4	SPAG9	25.1268	25.0371	25.2774	25.1504	25.0041	24.8775	1	1	4	2	2	3	13
O75694;Q99P88	O75694	Nuclear pore complex protein Nup155	NUP155	24.1478	24.0897	24.5978	24.6571	24.1355	23.8394	0	2	4	4	3	0	13
O76094	O76094	Signal recognition particle subunit SRP72	SRP72	26.1775	26.0784	NaN	26.2038	26.0578	26.2147	2	2	0	1	5	3	13
O95573	O95573	Long-chain-fatty-acid--CoA ligase 3	ACSL3	25.5864	25.5656	25.8008	25.5812	25.9738	26.1927	1	2	3	2	2	3	13
P09619;Q05030;P79749	P09619	Platelet-derived growth factor receptor beta	PDGFRB	24.7598	24.67	25.0331	25.5674	25.2401	25.1809	1	0	3	3	3	3	13
P10155;O08848	P10155;O08848	60 kDa SS-A/Ro ribonucleoprotein	TROVE2;Trove2	26.0877	26.0475	26.5699	26.7	26.0477	25.9723	1	1	5	4	1	1	13
P13804	P13804	Electron transfer flavoprotein subunit alpha, mitochondrial	ETFA	25.6718	25.8751	NaN	25.6237	25.829	26.6598	3	3	0	1	2	4	13
P15170;Q8IYD1;Q149F3	P15170;Q8IYD1;Q149F3	Eukaryotic peptide chain release factor GTP-binding subunit ERF3A;Eukaryotic peptide chain release factor GTP-binding subunit ERF3B	GSPT1;GSPT2;Gspt2	26.3111	26.4643	26.6353	26.8249	26.3457	26.4418	1	1	3	4	2	2	13
P16278	P16278	Beta-galactosidase	GLB1	25.6408	25.5869	25.7528	25.8915	25.8548	25.3773	2	1	3	3	2	2	13
P20290	P20290	Transcription factor BTF3	BTF3	25.7352	26.1483	26.7396	26.769	26.4639	26.1358	1	2	4	2	2	2	13
P24666	P24666	Low molecular weight phosphotyrosine protein phosphatase	ACP1	25.9918	26.1027	26.2258	26.0974	26.0575	26.1742	2	2	1	2	2	4	13
P26373	P26373	60S ribosomal protein L13	RPL13	25.9546	26.4389	27.243	27.4789	27.8227	26.8573	1	2	2	3	3	2	13
P27635;Q96L21;O61231	P27635;Q96L21;O61231	60S ribosomal protein L10;60S ribosomal protein L10-like	rpl10;RPL10;RPL10L;RpL10	27.1408	26.8805	27.5836	27.5991	27.9506	27.4211	0	4	2	2	3	2	13
P36405;Q9WUL7;P37996;Q1MTE5;Q06849	P36405;Q9WUL7	ADP-ribosylation factor-like protein 3	ARL3;Arl3	26.699	26.6728	26.8403	27.2024	26.021	26.5192	4	1	3	2	1	2	13
P37108	P37108	Signal recognition particle 14 kDa protein	SRP14	26.39	25.8465	26.0225	26.1778	26.1932	26.0256	2	3	1	1	3	3	13
P40763	P40763	Signal transducer and activator of transcription 3	STAT3	25.3413	25.1214	25.0836	25.2965	25.3912	24.6476	1	2	2	3	3	2	13
P46779	P46779	60S ribosomal protein L28	RPL28	26.764	26.519	26.7497	26.7608	27.6233	26.5625	1	0	4	3	3	2	13
P48147	P48147	Prolyl endopeptidase	PREP	24.6829	24.9219	24.5881	24.7981	24.9837	24.539	2	2	1	1	4	3	13
P48507;P48508;O09172	P48507	Glutamate--cysteine ligase regulatory subunit	GCLM	25.3225	25.2008	25.6399	25.7622	25.2958	25.8443	1	1	2	3	2	4	13
P50579	P50579	Methionine aminopeptidase 2	METAP2	24.6013	24.6527	24.4757	24.5899	23.8146	23.3987	3	3	4	2	1	0	13
P51571;Q62186	P51571	Translocon-associated protein subunit delta	SSR4	27.0847	27.1427	26.5235	26.2741	27.5238	27.0327	1	2	1	3	3	3	13
P51636	P51636	Caveolin-2	CAV2	26.0893	25.9422	26.6815	26.8316	26.4835	26.4308	2	2	2	2	2	3	13
P56199	P56199	Integrin alpha-1	ITGA1	25.3035	25.462	25.0597	25.044	24.6197	26.1407	1	2	2	2	0	6	13
P60983;O60234	P60983	Glia maturation factor beta	GMFB	27.0454	27.0032	26.942	26.7903	26.9512	27.0686	1	2	2	3	3	2	13
P61619;Q9H9S3	P61619;Q9H9S3	Protein transport protein Sec61 subunit alpha isoform 1;Protein transport protein Sec61 subunit alpha isoform 2	SEC61A1;SEC61A2	27.6692	27.1736	27.04	27.6753	28.0296	27.1317	3	2	1	2	4	1	13
P62899;Q9V597	P62899	60S ribosomal protein L31	RPL31	27.9441	28.1393	27.7837	27.7849	28.5501	28.1183	1	3	2	1	3	3	13
P62942	P62942	Peptidyl-prolyl cis-trans isomerase FKBP1A	FKBP1A	27.2425	27.2997	27.7951	27.5036	28.4987	27.7605	2	2	3	2	3	1	13
P63151;Q4R8L3;Q95LP0;Q00005;Q9Y2T4;Q66LE6	P63151	Serine/threonine-protein phosphatase 2A 55 kDa regulatory subunit B alpha isoform	PPP2R2A	25.3692	25.467	25.6241	25.9792	25.4657	25.2579	2	2	2	4	1	2	13
P82979	P82979	SAP domain-containing ribonucleoprotein	SARNP	26.3237	26.1836	26.4743	26.3392	26.27	26.2986	1	1	2	2	4	3	13
Q06124	Q06124	Tyrosine-protein phosphatase non-receptor type 11	PTPN11	24.9988	24.9201	25.5085	25.4719	25.0188	25.1217	1	3	4	2	1	2	13
Q14444	Q14444	Caprin-1	Caprin1;CAPRIN1	NaN	26.2457	26.4293	26.3547	26.1646	26.2164	2	1	3	2	3	2	13
Q15424;Q14151	Q15424;Q14151	Scaffold attachment factor B1;Scaffold attachment factor B2	SAFB;SAFB2	25.6148	25.0962	25.6793	25.3013	25.1832	25.0603	3	1	4	2	2	1	13
Q15582	Q15582	Transforming growth factor-beta-induced protein ig-h3	TGFBI	26.9256	26.2114	26.6188	26.532	26.5754	27.4156	3	0	2	2	2	4	13
Q15717	Q15717	ELAV-like protein 1	ELAVL1	27.1368	26.8305	26.5385	26.7521	26.873	26.9477	2	1	3	2	3	2	13
Q15836;P63027;P23763	Q15836;P63027	Vesicle-associated membrane protein 3;Vesicle-associated membrane protein 2	VAMP3;VAMP2	25.9959	25.871	26.8017	27.1046	26.4361	26.6918	1	2	3	3	2	2	13
Q8NCW5	Q8NCW5	NAD(P)H-hydrate epimerase	APOA1BP	24.6248	24.5926	25.2122	25.2352	24.7189	24.3682	1	2	2	2	3	3	13
Q93008;P70398;O00507	Q93008;P70398;O00507	Probable ubiquitin carboxyl-terminal hydrolase FAF-X;Probable ubiquitin carboxyl-terminal hydrolase FAF-Y	USP9X;Usp9x;USP9Y	24.6736	24.7573	25.1787	25.9769	25.2962	24.4825	0	1	2	3	5	2	13
Q96EP5	Q96EP5	DAZ-associated protein 1	DAZAP1	26.2225	26.2843	26.2508	26.1405	25.7413	25.829	2	2	3	2	2	2	13
Q99714	Q99714	3-hydroxyacyl-CoA dehydrogenase type-2	HSD17B10	26.1388	25.1832	24.3254	24.2239	25.1558	26.2231	2	3	0	0	3	5	13
Q9NUU7;Q9UMR2	Q9NUU7;Q9UMR2	ATP-dependent RNA helicase DDX19A;ATP-dependent RNA helicase DDX19B	DDX19A;DDX19B	24.9515	25.2644	25.0297	24.8511	24.9099	24.9724	0	2	4	3	1	3	13
Q9P0L0	Q9P0L0	Vesicle-associated membrane protein-associated protein A	VAPA	26.5144	26.3363	26.2013	25.8751	26.3406	26.4968	2	2	4	3	0	2	13
Q9UBC2	Q9UBC2	Epidermal growth factor receptor substrate 15-like 1	EPS15L1	24.9835	24.4997	24.817	24.5854	24.2789	24.6993	1	1	3	2	2	4	13
Q9UN86;P97379	Q9UN86;P97379	Ras GTPase-activating protein-binding protein 2	G3BP2;G3bp2	26.3143	25.9834	26.2434	26.108	26.0917	26.1708	2	1	3	2	2	3	13
Q9Y4F1	Q9Y4F1	FERM, RhoGEF and pleckstrin domain-containing protein 1	FARP1	25.3015	25.744	25.6116	25.7945	24.8447	25.3001	1	2	3	4	1	2	13
O14880	O14880	Microsomal glutathione S-transferase 3	MGST3	NaN	NaN	26.3073	26.5789	26.4348	26.1937	1	1	3	2	3	2	12
O14907	O14907	Tax1-binding protein 3	TAX1BP3	26.6946	26.4613	26.6927	26.5488	25.9784	26.3884	2	2	2	2	2	2	12
O14979	O14979	Heterogeneous nuclear ribonucleoprotein D-like	HNRNPDL	26.5975	NaN	25.2784	26.669	26.6119	26.9695	3	1	1	3	2	2	12
O43847;P47245	O43847;P47245	Nardilysin	NRD1;Nrd1	25.2172	24.8737	24.7917	25.1536	25.2831	25.0175	1	2	1	2	3	3	12
O60504	O60504	Vinexin	SORBS3	25.1667	25.4094	25.2953	24.9632	24.5132	25.1246	1	2	3	2	2	2	12
O60749	O60749	Sorting nexin-2	SNX2	25.3507	25.2329	25.0289	25.1233	25.3698	25.1785	0	2	3	4	3	0	12
O60784;O88746	O60784	Target of Myb protein 1	TOM1	24.9931	25.2741	24.7965	24.8176	25.0503	25.2284	1	3	2	0	3	3	12
O60869	O60869	Endothelial differentiation-related factor 1	EDF1	25.8918	25.5368	25.6752	25.2236	25.9661	26.0393	1	2	4	2	1	2	12
O75340	O75340	Programmed cell death protein 6	PDCD6	25.3273	25.1844	NaN	25.4827	NaN	24.9927	3	1	3	3	1	1	12
O95793	O95793	Double-stranded RNA-binding protein Staufen homolog 1	STAU1	25.3545	25.3274	25.5397	25.388	25.3558	25.4525	0	2	4	1	3	2	12
P00533;P04626;Q15303;P04412	P00533	Epidermal growth factor receptor	EGFR	25.8381	25.9589	25.9908	26.1877	25.8466	26.2069	1	0	3	5	1	2	12
P07954	P07954	Fumarate hydratase, mitochondrial	FH	26.1701	26.4283	25.541	25.3209	25.8979	26.8919	2	2	1	1	1	5	12
P14174;P34884	P14174;P34884	Macrophage migration inhibitory factor	MIF;Mif	NaN	NaN	28.2718	28.0873	27.9316	28.0159	1	1	2	2	3	3	12
P18084;Q07441	P18084;Q07441	Integrin beta-5	ITGB5	24.2467	NaN	24.6848	24.6664	24.4473	24.6167	0	1	4	2	2	3	12
P22694	P22694	cAMP-dependent protein kinase catalytic subunit beta	PRKACB	24.1459	24.0409	24.0495	24.2183	24.1726	24.0885	1	0	2	3	3	3	12
P27708	P27708	CAD protein;Glutamine-dependent carbamoyl-phosphate synthase;Aspartate carbamoyltransferase;Dihydroorotase	CAD	25.3204	25.055	24.7849	24.9403	25.0543	25.2947	1	1	3	3	2	2	12
P29992;P50148;Q9TU29;O95837	P29992;P50148	Guanine nucleotide-binding protein subunit alpha-11;Guanine nucleotide-binding protein G(q) subunit alpha	GNA11;GNAQ	25.1727	25.3274	25.6588	26.0859	25.2782	25.148	0	1	3	4	2	2	12
P35613	P35613	Basigin	BSG	25.4892	25.7979	25.6817	25.5307	25.4865	26.5575	1	2	2	2	2	3	12
P39059;O35206	P39059	Collagen alpha-1(XV) chain;Restin;Restin-2;Restin-3;Restin-4	COL15A1	NaN	24.6411	26.3167	26.1119	26.92	27.0596	0	0	2	1	4	5	12
P49207	P49207	60S ribosomal protein L34	RPL34	26.9668	26.8107	27.6139	27.5233	28.3369	26.8877	2	3	2	1	3	1	12
P49419;Q64057	P49419;Q64057	Alpha-aminoadipic semialdehyde dehydrogenase	ALDH7A1;Aldh7a1	24.9256	25.0029	24.9427	25.0872	24.7491	25.0453	1	1	3	2	2	3	12
P60033	P60033	CD81 antigen	CD81	27.4013	27.4969	28.2092	28.4043	27.492	27.4924	1	1	3	4	1	2	12
P61086	P61086	Ubiquitin-conjugating enzyme E2 K	UBE2K	25.7737	25.463	25.4037	25.2013	25.4727	25.7458	2	1	3	3	2	1	12
Q01469;A8MUU1	Q01469	Fatty acid-binding protein, epidermal	FABP5	NaN	25.5043	26.8629	26.4696	25.798	25.438	0	2	3	4	2	1	12
Q02750	Q02750	Dual specificity mitogen-activated protein kinase kinase 1	MAP2K1	25.3092	25.1213	25.0166	25.1509	25.2163	25.371	0	2	4	2	2	2	12
Q07666;Q60749	Q07666;Q60749	KH domain-containing, RNA-binding, signal transduction-associated protein 1	KHDRBS1;Khdrbs1	NaN	25.5216	25.3855	25.1522	25.4541	25.2777	1	3	3	2	2	1	12
Q08945	Q08945	FACT complex subunit SSRP1	SSRP1	25.503	25.9755	25.9744	26.4087	25.047	24.6358	0	2	4	5	1	0	12
Q15005	Q15005	Signal peptidase complex subunit 2	SPCS2	26.0428	26.0336	24.9647	25.4894	26.4771	26.1597	1	4	1	0	4	2	12
Q15165;P54832	Q15165	Serum paraoxonase/arylesterase 2	PON2	NaN	24.2591	24.2432	24.2602	25.5707	25.7667	1	1	1	0	5	4	12
Q15370	Q15370	Transcription elongation factor B polypeptide 2	TCEB2	26.6453	26.5337	27.0857	26.9413	26.5997	27.0067	2	1	2	2	2	3	12
Q6NYC8	Q6NYC8	Phostensin	PPP1R18	25.0903	24.9186	25.3705	NaN	25.1919	25.3397	2	1	2	2	2	3	12
Q6P2Q9	Q6P2Q9	Pre-mRNA-processing-splicing factor 8	PRPF8	NaN	24.5225	25.0879	25.5873	25.2843	24.0644	0	1	3	4	4	0	12
Q7Z2W4	Q7Z2W4	Zinc finger CCCH-type antiviral protein 1	ZC3HAV1	NaN	23.4492	23.7981	23.8542	23.3003	NaN	2	2	2	2	3	1	12
Q96EK6	Q96EK6	Glucosamine 6-phosphate N-acetyltransferase	GNPNAT1	25.1406	24.9788	25.4807	25.5633	25.5668	24.825	1	2	3	1	3	2	12
Q9BVK6	Q9BVK6	Transmembrane emp24 domain-containing protein 9	TMED9	25.0728	25.5308	25.5008	25.371	25.0532	25.8388	2	2	2	2	2	2	12
Q9H074	Q9H074	Polyadenylate-binding protein-interacting protein 1	PAIP1	25.3156	25.2645	25.9927	26.1585	25.2597	24.9486	1	1	4	3	3	0	12
Q9H1E3	Q9H1E3	Nuclear ubiquitous casein and cyclin-dependent kinase substrate 1	NUCKS1	27.5438	26.5135	26.6064	26.5105	26.6966	26.4929	3	1	2	2	3	1	12
Q9HDC9	Q9HDC9	Adipocyte plasma membrane-associated protein	APMAP	25.9815	26.1678	25.8805	26.1525	26.4914	26.5024	0	2	2	2	3	3	12
Q9NR28	Q9NR28	Diablo homolog, mitochondrial	DIABLO	26.2234	26.1625	26.0795	26.1155	26.2542	25.9108	1	1	2	3	3	2	12
Q9NWV4	Q9NWV4	UPF0587 protein C1orf123	C1orf123	25.6671	25.5171	NaN	NaN	25.3139	25.0888	2	2	2	1	3	2	12
Q9UBS4	Q9UBS4	DnaJ homolog subfamily B member 11	DNAJB11	24.9937	NaN	NaN	NaN	25.3086	NaN	1	2	2	2	3	2	12
Q9UHY1	Q9UHY1	Nuclear receptor-binding protein	NRBP1	24.8714	25.2942	24.6321	25.3421	25.8674	25.7601	0	2	1	2	4	3	12
Q9UK76	Q9UK76	Hematological and neurological expressed 1 protein;Hematological and neurological expressed 1 protein, N-terminally processed	HN1	25.9298	25.9991	25.6982	25.4417	26.0627	26.2447	0	2	2	2	3	3	12
Q9UL25	Q9UL25	Ras-related protein Rab-21	RAB21	25.6087	25.1829	24.8811	26.1049	25.8358	25.8248	0	0	3	4	3	2	12
Q9UMY4	Q9UMY4	Sorting nexin-12	SNX12	26.134	26.1932	26.2279	26.1913	26.2583	26.3291	1	1	3	1	4	2	12
Q9Y277	Q9Y277	Voltage-dependent anion-selective channel protein 3	VDAC3	26.1909	25.9985	NaN	26.0163	25.626	26.1748	3	1	1	2	4	1	12
Q9Y376	Q9Y376	Calcium-binding protein 39	CAB39	25.2335	25.0921	25.9611	26.3822	25.9685	25.1121	1	1	2	4	3	1	12
Q9Y4K0;A1L1V4;F1QQC3	Q9Y4K0	Lysyl oxidase homolog 2	LOXL2	26.5505	26.7496	26.4231	26.0774	26.685	26.7881	3	2	2	1	1	3	12
O14495	O14495	Lipid phosphate phosphohydrolase 3	PPAP2B	25.5156	25.2274	26.6213	26.9228	26.4018	26.6371	1	0	2	3	2	3	11
O14683	O14683	Tumor protein p53-inducible protein 11	TP53I11	25.2732	25.2311	24.6024	24.8487	24.755	24.7949	2	2	2	2	2	1	11
O15372	O15372	Eukaryotic translation initiation factor 3 subunit H	EIF3H	25.7288	25.6454	25.8366	26.06	26.0914	25.7606	2	1	2	2	2	2	11
O43684	O43684	Mitotic checkpoint protein BUB3	BUB3	25.0567	25.2628	24.792	24.6711	24.6276	24.982	2	2	2	2	2	1	11
O43765	O43765	Small glutamine-rich tetratricopeptide repeat-containing protein alpha	SGTA	24.5499	24.2973	24.5945	24.4324	NaN	24.5219	1	2	2	2	1	3	11
O75367	O75367	Core histone macro-H2A.1	H2AFY	25.8036	NaN	26.697	26.481	25.6181	26.1613	1	1	3	3	0	3	11
O75822	O75822	Eukaryotic translation initiation factor 3 subunit J	EIF3J	26.5965	26.6195	26.3955	26.3725	26.282	26.1601	0	0	4	3	3	1	11
O94905	O94905	Erlin-2	ERLIN2	NaN	26.2933	26.0902	26.3004	26.7759	27.1459	1	1	0	2	4	3	11
O95433	O95433	Activator of 90 kDa heat shock protein ATPase homolog 1	AHSA1	25.3708	25.4473	25.6964	25.6847	25.3907	25.189	1	1	3	4	0	2	11
P00367;P49448	P00367;P49448	Glutamate dehydrogenase 1, mitochondrial;Glutamate dehydrogenase 2, mitochondrial	GLUD1;GLUD2	25.6293	25.0204	24.8375	24.62	25.1876	26.8937	1	1	1	1	1	6	11
P04181;P04182	P04181	Ornithine aminotransferase, mitochondrial;Ornithine aminotransferase, hepatic form;Ornithine aminotransferase, renal form	OAT	24.2921	24.4089	24.21	24.1557	25.4377	26.4136	0	0	0	1	3	7	11
P05997	P05997	Collagen alpha-2(V) chain	COL5A2	26.6153	26.6854	25.8102	24.2736	26.0613	26.5815	1	3	2	1	1	3	11
P63162;P14678	P63162;P14678	Small nuclear ribonucleoprotein-associated protein N;Small nuclear ribonucleoprotein-associated proteins B and B	Snrpn;SNRPN;SNRPB	26.1086	26.0775	26.0354	26.1202	25.7055	25.8362	2	2	2	2	1	2	11
P23193;Q15560	P23193	Transcription elongation factor A protein 1	TCEA1	25.4101	25.3239	24.572	24.4989	24.1166	24.4628	2	2	2	2	1	2	11
P31930;P31800	P31930	Cytochrome b-c1 complex subunit 1, mitochondrial	UQCRC1	25.0844	24.9522	23.785	23.8321	24.3279	26.1091	1	2	0	0	2	6	11
P35555	P35555	Fibrillin-1	FBN1	27.0547	25.6998	25.2235	24.4851	25.1997	26.1507	4	1	2	1	0	3	11
P46939	P46939	Utrophin	UTRN	24.7604	24.9947	25.3156	25.243	24.7698	25.4762	0	0	4	3	1	3	11
P48163;Q16798	P48163	NADP-dependent malic enzyme	ME1	26.4261	25.2926	25.4416	25.7627	25.6135	25.9188	2	1	4	2	2	0	11
P51911	P51911	Calponin-1	CNN1	26.7179	26.8731	25.3648	NaN	26.5629	26.3666	2	3	2	0	2	2	11
P53999	P53999	Activated RNA polymerase II transcriptional coactivator p15	SUB1	26.5557	26.5446	26.6919	26.4404	26.3737	26.4522	1	0	4	2	1	3	11
P55769	P55769	NHP2-like protein 1;NHP2-like protein 1, N-terminally processed	NHP2L1	25.2913	25.7249	25.2397	25.0945	24.8124	25.6471	3	2	1	1	2	2	11
P58546	P58546	Myotrophin	MTPN	26.0443	26.0234	26.0003	26.0108	26.5114	25.9709	1	1	3	1	3	2	11
P61081	P61081	NEDD8-conjugating enzyme Ubc12	UBE2M	26.0751	25.9264	25.5618	25.4998	25.8489	25.7195	2	2	2	2	1	2	11
P61221	P61221	ATP-binding cassette sub-family E member 1	ABCE1	25.606	25.897	26.3817	26.4563	25.9631	25.7806	2	1	2	2	2	2	11
P62318	P62318	Small nuclear ribonucleoprotein Sm D3	SNRPD3	26.1919	26.3685	26.7786	26.2792	26.2039	26.0924	1	2	3	2	2	1	11
P63098;Q96LZ3	P63098	Calcineurin subunit B type 1	PPP3R1	26.1988	25.6741	25.7985	25.9232	25.2778	25.6047	3	2	2	2	1	1	11
Q92783;P70297	Q92783;P70297	Signal transducing adapter molecule 1	STAM;Stam	24.7378	24.7097	24.883	24.7695	24.5265	24.7339	1	2	2	3	2	1	11
Q08431	Q08431	Lactadherin;Lactadherin short form;Medin	MFGE8	23.1646	22.4149	26.0006	26.6327	24.9105	25.2269	0	0	3	4	1	3	11
Q12841;Q62632	Q12841;Q62632	Follistatin-related protein 1	FSTL1;Fstl1	27.143	25.593	25.7099	25.509	26.2971	27.0926	4	1	0	0	2	4	11
Q12874	Q12874	Splicing factor 3A subunit 3	SF3A3	24.8473	24.6568	25.0686	25.2443	24.6661	24.5561	1	0	4	3	2	1	11
Q13151;Q1JND7;Q1JII6;Q1JDG4;Q1J8E1	Q13151	Heterogeneous nuclear ribonucleoprotein A0	HNRNPA0	26.9516	26.8813	27.1615	27.0513	26.8682	26.8598	0	1	4	4	0	2	11
Q13247;Q08170	Q13247;Q08170	Serine/arginine-rich splicing factor 6;Serine/arginine-rich splicing factor 4	SRSF6;SRSF4	27.4134	27.2706	27.0021	26.8671	26.6171	27.0915	1	1	4	3	1	1	11
Q13418;O55222	Q13418;O55222	Integrin-linked protein kinase	ILK;Ilk	27.0539	27.0776	26.3489	26.3864	27.0752	26.9365	1	2	1	3	2	2	11
Q13630	Q13630	GDP-L-fucose synthase	TSTA3	24.873	24.918	24.8741	25.1135	24.8637	24.4553	1	0	2	4	2	2	11
Q14677	Q14677	Clathrin interactor 1	CLINT1	25.1272	24.9699	25.2418	24.893	24.8786	25.0081	2	1	2	2	1	3	11
Q14789	Q14789	Golgin subfamily B member 1	GOLGB1	24.8112	NaN	24.5327	24.539	24.2493	24.4621	1	1	3	0	4	2	11
Q15113;Q61398	Q15113	Procollagen C-endopeptidase enhancer 1	PCOLCE	26.2519	26.6464	27.037	26.8265	26.5215	26.8602	1	1	2	2	3	2	11
Q52LJ0	Q52LJ0	Protein FAM98B	FAM98B	24.631	NaN	23.951	23.9631	23.9657	23.7951	2	2	2	2	1	2	11
Q53FA7	Q53FA7	Quinone oxidoreductase PIG3	TP53I3	25.4436	NaN	25.6474	25.9597	26.08	26.194	0	0	2	2	4	3	11
Q86X55;Q6DC04	Q86X55;Q6DC04	Histone-arginine methyltransferase CARM1	CARM1;carm1	24.7265	25.0322	24.548	24.9076	24.842	24.9767	2	3	1	1	2	2	11
Q8IYB3	Q8IYB3	Serine/arginine repetitive matrix protein 1	SRRM1	23.8418	24.3176	24.5485	24.0773	24.2072	NaN	1	2	3	2	2	1	11
Q8N163	Q8N163	Cell cycle and apoptosis regulator protein 2	CCAR2	25.0527	25.013	25.1923	25.0474	24.8541	24.4888	0	2	4	2	2	1	11
Q93062;Q6ZRY4	Q93062	RNA-binding protein with multiple splicing	RBPMS	25.4945	25.5772	24.8427	24.6128	25.3841	25.4174	1	3	1	1	3	2	11
Q96JJ7	Q96JJ7	Protein disulfide-isomerase TMX3	TMX3	26.0842	26.1765	25.5326	25.6882	26.5891	26.0731	1	3	1	1	4	1	11
Q9BXK5	Q9BXK5	Bcl-2-like protein 13	BCL2L13	24.393	24.3269	24.3542	24.2132	24.3357	24.5336	1	2	1	1	3	3	11
Q9HD45	Q9HD45	Transmembrane 9 superfamily member 3	TM9SF3	24.5491	24.9072	25.7737	26.0993	25.0477	24.1949	0	1	2	3	4	1	11
Q9NP72	Q9NP72	Ras-related protein Rab-18	RAB18	25.1668	25.2968	25.3773	25.4766	25.5831	25.5708	0	0	3	3	3	2	11
Q9UBB4	Q9UBB4	Ataxin-10	ATXN10	24.7621	24.2397	24.669	24.8569	24.5787	24.0008	2	1	2	2	2	2	11
Q9UBE0	Q9UBE0	SUMO-activating enzyme subunit 1;SUMO-activating enzyme subunit 1, N-terminally processed	SAE1	24.1606	23.9299	24.0652	23.9427	23.9103	23.9158	1	1	3	2	3	1	11
Q9UBI6	Q9UBI6	Guanine nucleotide-binding protein G(I)/G(S)/G(O) subunit gamma-12	GNG12	28.1887	NaN	27.8162	26.9841	26.636	26.7492	2	1	2	2	3	1	11
Q9UHB9	Q9UHB9	Signal recognition particle subunit SRP68	SRP68	25.1673	25.4001	25.5679	25.624	24.9768	25.0972	2	0	2	2	2	3	11
Q9UQ35	Q9UQ35	Serine/arginine repetitive matrix protein 2	SRRM2	25.8014	25.8216	25.9196	25.7488	25.6778	25.614	0	3	2	2	1	3	11
Q9Y4P3	Q9Y4P3	Transducin beta-like protein 2	TBL2	25.1248	25.1599	24.5736	24.154	25.0989	25.2732	1	3	2	1	2	2	11
A0AVT1	A0AVT1	Ubiquitin-like modifier-activating enzyme 6	UBA6	24.4739	24.4225	24.2401	24.2837	24.6863	24.238	1	1	3	2	3	0	10
A0FGR8	A0FGR8	Extended synaptotagmin-2	ESYT2	25.3697	25.6319	25.4954	25.7194	25.4404	25.2568	1	1	2	3	3	0	10
P13693;P43348;Q9HAU6;Q56UQ5	P13693;P43348	Translationally-controlled tumor protein	TPT1	29.1793	28.1636	27.3464	27.5116	26.5052	27.3305	3	1	2	2	1	1	10
P47813;O14602	P47813;O14602	Eukaryotic translation initiation factor 1A, X-chromosomal;Eukaryotic translation initiation factor 1A, Y-chromosomal	EIF1AX;EIF1AY	25.8622	26.1072	26.2927	26.0336	25.9138	25.7495	2	1	1	2	2	2	10
O15212	O15212	Prefoldin subunit 6	PFDN6	26.0658	25.9849	25.768	25.1316	25.6607	25.5863	1	2	3	1	2	1	10
O43583	O43583	Density-regulated protein	DENR	26.1287	26.0656	25.8456	25.5007	26.0973	25.9096	2	2	1	2	1	2	10
O60547	O60547	GDP-mannose 4,6 dehydratase	GMDS	NaN	24.0779	25.8322	25.804	NaN	NaN	0	0	7	3	0	0	10
O75352	O75352	Mannose-P-dolichol utilization defect 1 protein	MPDU1	24.184	24.6677	24.5139	24.8905	25.1305	24.4778	1	1	2	2	2	2	10
O75569	O75569	Interferon-inducible double-stranded RNA-dependent protein kinase activator A	PRKRA	24.7941	24.8029	24.4421	23.9473	24.5356	24.1444	1	2	2	2	2	1	10
O75886	O75886	Signal transducing adapter molecule 2	STAM2	25.6918	25.0694	25.3995	25.3401	25.1164	25.2201	1	1	3	2	2	1	10
O95571	O95571	Persulfide dioxygenase ETHE1, mitochondrial	ETHE1	26.1852	26.3297	25.2591	25.2366	25.7245	26.4527	2	2	0	1	1	4	10
P04179	P04179	Superoxide dismutase [Mn], mitochondrial	SOD2	26.9234	26.8728	25.6678	25.828	25.8849	26.0346	3	2	1	1	0	3	10
P09012	P09012	U1 small nuclear ribonucleoprotein A	SNRPA	26.6466	26.0837	26.3074	26.5242	25.9202	26.0109	1	1	2	4	1	1	10
P09543	P09543	2,3-cyclic-nucleotide 3-phosphodiesterase	CNP	NaN	24.8217	25.3547	25.4808	25.1802	24.9132	0	0	3	2	1	4	10
P09661	P09661	U2 small nuclear ribonucleoprotein A	SNRPA1	25.325	25.1316	24.7383	24.7263	24.8828	24.9102	1	3	0	1	3	2	10
P15289	P15289	Arylsulfatase A;Arylsulfatase A component B;Arylsulfatase A component C	ARSA	25.2061	25.4005	25.7107	26.0816	25.4798	25.7058	1	1	2	2	2	2	10
P17813	P17813	Endoglin	ENG	NaN	NaN	24.4975	24.7534	24.762	25.3178	0	0	1	2	3	4	10
P24593;P24594	P24593;P24594	Insulin-like growth factor-binding protein 5	IGFBP5;Igfbp5	26.8787	26.5756	27.1994	26.9879	27.3196	27.8391	0	0	3	3	2	2	10
P26447	P26447	Protein S100-A4	S100A4	NaN	26.3677	28.9468	29.1225	29.0722	26.6391	0	0	4	3	2	1	10
P29144	P29144	Tripeptidyl-peptidase 2	TPP2	24.0631	24.0982	NaN	24.8731	24.1546	24.7173	1	2	2	2	1	2	10
P29558;Q6XE24	P29558;Q6XE24	RNA-binding motif, single-stranded-interacting protein 1;RNA-binding motif, single-stranded-interacting protein 3	RBMS1;RBMS3	24.5332	24.4658	24.9793	24.8671	25.1318	25.0555	2	1	2	2	1	2	10
P30419;A7YT82;O60551	P30419	Glycylpeptide N-tetradecanoyltransferase 1	NMT1	25.0457	25.4615	25.0453	25.5069	25.561	25.2623	0	0	2	2	4	2	10
P42766	P42766	60S ribosomal protein L35	RPL35	26.3769	26.2459	27.1821	27.1279	27.2462	26.6934	1	1	2	2	2	2	10
P46109	P46109	Crk-like protein	CRKL	26.0938	25.6631	25.7834	25.7182	25.7375	25.5091	2	2	1	1	1	3	10
P46976	P46976	Glycogenin-1	GYG1	25.8777	25.7884	25.8393	26.0606	25.652	25.9607	0	0	4	3	0	3	10
P48047	P48047	ATP synthase subunit O, mitochondrial	ATP5O	25.3878	25.117	23.98	24.272	25.3818	27.1308	2	1	0	0	2	5	10
P48509	P48509	CD151 antigen	CD151	24.2588	25.521	27.2303	27.5803	26.5869	25.7232	1	0	3	3	1	2	10
P48739	P48739	Phosphatidylinositol transfer protein beta isoform	PITPNB	24.8381	NaN	25.7029	25.5457	23.3788	NaN	1	1	3	3	1	1	10
P51808	P51808	Dynein light chain Tctex-type 3	DYNLT3	NaN	NaN	24.6456	24.6342	24.6869	23.9021	0	2	2	2	2	2	10
P54687	P54687	Branched-chain-amino-acid aminotransferase, cytosolic	BCAT1	26.3919	25.9723	27.1336	27.2324	25.8711	25.8144	1	0	3	4	1	1	10
P62837;P61077	P62837;P61077	Ubiquitin-conjugating enzyme E2 D2;Ubiquitin-conjugating enzyme E2 D3	Ube2d2;UBE2D2;UBE2D3	26.1627	26.6808	26.3531	26.7653	26.4002	26.3425	1	2	2	1	2	2	10
P61201	P61201	COP9 signalosome complex subunit 2	COPS2	25.2456	25.0744	25.223	25.1519	25.2698	24.6786	1	1	2	3	1	2	10
P62328	P62328	Thymosin beta-4;Hematopoietic system regulatory peptide	TMSB4X	NaN	NaN	29.0952	28.4535	NaN	NaN	2	1	3	2	1	1	10
P62330	P62330	ADP-ribosylation factor 6	ARF6	25.4062	25.5004	25.6738	25.9671	25.6985	25.4923	0	1	2	3	3	1	10
Q07812	Q07812	Apoptosis regulator BAX	BAX	25.8533	26.0124	26.0061	25.8934	26.004	NaN	3	1	1	2	2	1	10
Q13242	Q13242	Serine/arginine-rich splicing factor 9	SRSF9	25.8243	25.5063	25.7258	25.4091	25.5444	25.9351	3	3	0	0	2	2	10
Q13363	Q13363	C-terminal-binding protein 1	CTBP1	24.3778	24.3215	23.9461	24.2033	24.1822	24.0406	1	0	2	2	2	3	10
Q13442	Q13442	28 kDa heat- and acid-stable phosphoprotein	PDAP1	25.1911	25.5175	25.8054	25.2671	25.1307	25.3171	1	1	4	2	1	1	10
Q13443	Q13443	Disintegrin and metalloproteinase domain-containing protein 9	ADAM9	23.9631	23.7441	24.6354	24.5017	24.7438	24.7908	0	0	4	1	3	2	10
Q15637;Q64213	Q15637;Q64213	Splicing factor 1	SF1;Sf1	NaN	25.0965	25.5157	25.1638	25.342	24.9569	0	2	1	3	1	3	10
Q16543	Q16543	Hsp90 co-chaperone Cdc37;Hsp90 co-chaperone Cdc37, N-terminally processed	CDC37	26.7412	26.8142	27.2776	27.0359	26.9922	27.1863	1	2	1	2	2	2	10
Q2M2I8	Q2M2I8	AP2-associated protein kinase 1	AAK1	24.8323	24.9439	24.5698	24.7356	24.9589	24.7626	0	2	3	2	1	2	10
Q5SW79	Q5SW79	Centrosomal protein of 170 kDa	CEP170	24.2048	NaN	23.9338	NaN	23.9426	23.7492	1	1	2	2	2	2	10
Q68EM7	Q68EM7	Rho GTPase-activating protein 17	ARHGAP17	25.0242	25.0693	25.6679	25.1245	24.7293	25.0571	1	2	3	2	1	1	10
Q7Z4V5	Q7Z4V5	Hepatoma-derived growth factor-related protein 2	HDGFRP2	25.561	25.5117	25.5402	25.8559	25.7044	25.6256	0	2	2	2	2	2	10
Q86U42	Q86U42	Polyadenylate-binding protein 2	PABPN1	26.2179	26.0862	25.8401	25.964	25.843	25.6673	2	0	1	3	3	1	10
Q8TED1	Q8TED1	Probable glutathione peroxidase 8	GPX8	26.4014	26.4272	25.8208	25.9095	27.1663	26.2359	1	2	1	1	4	1	10
Q96BM9	Q96BM9	ADP-ribosylation factor-like protein 8A	ARL8A	25.3111	NaN	25.7905	26.2669	25.5634	25.0826	1	0	2	4	2	1	10
Q99961;Q99962	Q99961	Endophilin-A2	SH3GL1	26.1669	26.4155	26.5055	25.9428	26.4328	26.7679	2	1	2	2	1	2	10
Q9BTW9	Q9BTW9	Tubulin-specific chaperone D	TBCD	24.1714	24.3196	25.3705	25.4934	24.4093	23.8699	0	1	4	4	1	0	10
Q9BZZ5	Q9BZZ5	Apoptosis inhibitor 5	API5	24.2871	24.2449	24.2438	24.3086	24.6289	24.1589	1	1	2	2	3	1	10
Q9P000	Q9P000	COMM domain-containing protein 9	COMMD9	24.6347	24.5587	24.7179	24.8149	24.377	24.3178	2	1	2	1	2	2	10
Q9UBQ7	Q9UBQ7	Glyoxylate reductase/hydroxypyruvate reductase	GRHPR	25.4348	25.4746	25.4368	25.234	25.6022	25.6759	2	1	1	1	3	2	10
Q9UHD1	Q9UHD1	Cysteine and histidine-rich domain-containing protein 1	CHORDC1	24.2782	23.9087	24.6114	NaN	NaN	24.1893	1	2	3	1	1	2	10
Q9UIA9;Q9H2T7	Q9UIA9	Exportin-7	XPO7	24.1621	23.5657	24.7844	24.969	24.1249	24.0794	0	1	5	4	0	0	10
Q9ULC3	Q9ULC3	Ras-related protein Rab-23	RAB23	24.1295	24.6985	24.9761	25.17	24.4054	24.3314	0	2	3	3	1	1	10
Q9Y383;Q9NQ29	Q9Y383	Putative RNA-binding protein Luc7-like 2	LUC7L2	25.0145	25.0149	25.4052	25.2381	24.723	24.8659	0	3	2	2	2	1	10
Q9Y4G6	Q9Y4G6	Talin-2	TLN2	NaN	NaN	24.329	24.2282	23.6508	23.9484	1	2	3	3	1	0	10
Q9Y5X3;Q3ZBM5;Q9D8U8;B1H267	Q9Y5X3;Q3ZBM5;Q9D8U8;B1H267	Sorting nexin-5	SNX5;Snx5	24.6733	24.814	24.096	24.3671	24.5478	24.6595	1	2	2	1	2	2	10
P29536	P29536	Leiomodin-1	LMOD1	24.057	23.8974	23.8348	23.6044	25.2672	24.9138	1	0	0	1	4	3	9
O00291;Q8VD75	O00291	Huntingtin-interacting protein 1	HIP1	NaN	NaN	25.3541	25.3933	24.4151	24.5895	0	0	3	4	0	2	9
O15498	O15498	Synaptobrevin homolog YKT6	YKT6	25.2482	25.1861	25.8455	26.1946	25.8914	25.2868	0	0	3	4	2	0	9
O60443	O60443	Non-syndromic hearing impairment protein 5	DFNA5	24.7801	24.8316	23.9318	24.3346	24.6658	24.5633	1	1	1	2	2	2	9
O75494;Q8WXF0	O75494	Serine/arginine-rich splicing factor 10	SRSF10	25.1847	25.1796	24.5202	24.2988	NaN	24.8505	1	2	2	2	1	1	9
O75947	O75947	ATP synthase subunit d, mitochondrial	ATP5H	24.3756	24.8368	23.6306	23.7485	24.2588	26.3627	1	1	0	1	1	5	9
P07203;P11352	P07203	Glutathione peroxidase 1	GPX1	NaN	26.5268	26.7407	26.8383	26.4872	26.6517	0	0	1	1	4	3	9
P0DN76;Q01081;Q3T127;Q8WU68;Q8BGJ9;Q7TP17	P0DN76;Q01081	Splicing factor U2AF 35 kDa subunit	U2AF1	26.8579	26.4847	25.4022	25.283	26.2539	25.8721	2	2	2	0	1	2	9
P11908	P11908	Ribose-phosphate pyrophosphokinase 2	PRPS2	24.4932	24.3184	23.8135	23.8314	24.54	24.4836	2	1	0	1	3	2	9
P15374;P58321;Q9JKB1	P15374;P58321;Q9JKB1	Ubiquitin carboxyl-terminal hydrolase isozyme L3;Ubiquitin carboxyl-terminal hydrolase isozyme L4	UCHL3;Uchl4;Uchl3	24.794	24.9435	24.759	25.0517	25.361	25.4551	1	1	1	1	2	3	9
P48506;P19468	P48506;P19468	Glutamate--cysteine ligase catalytic subunit	Gclc;GCLC	24.7812	24.4649	24.6486	24.9011	24.1467	24.2446	1	1	3	3	1	0	9
P30566	P30566	Adenylosuccinate lyase	ADSL	24.989	25.1202	25.5263	25.6857	24.7852	24.7235	0	1	1	3	2	2	9
P30837	P30837	Aldehyde dehydrogenase X, mitochondrial	ALDH1B1	25.0688	24.8892	NaN	NaN	NaN	25.8212	2	1	0	0	2	4	9
P35080	P35080	Profilin-2	PFN2	27.33	27.2258	27.2953	27.3475	26.9972	27.5323	1	1	2	1	2	2	9
P35268	P35268	60S ribosomal protein L22	RPL22	28.166	28.2724	28.2429	28.2076	28.261	28.0118	2	1	1	1	3	1	9
P42771;P42772	P42771;P42772	Cyclin-dependent kinase inhibitor 2A;Cyclin-dependent kinase 4 inhibitor B	CDKN2A;CDKN2B	24.9497	24.903	24.9303	24.8191	25.2907	NaN	1	1	2	2	2	1	9
P46926;Q8TDQ7	P46926	Glucosamine-6-phosphate isomerase 1	GNPDA1	24.47	24.8037	24.4798	24.7259	24.6955	24.7017	0	1	2	2	2	2	9
P49773	P49773	Histidine triad nucleotide-binding protein 1	HINT1	26.9653	27.0092	27.084	NaN	26.7266	26.9885	3	2	2	0	1	1	9
P54819;Q5PFK8;Q9WTP6;Q1L8L9	P54819	Adenylate kinase 2, mitochondrial;Adenylate kinase 2, mitochondrial, N-terminally processed	AK2	25.1067	25.3448	24.6516	24.5048	24.4081	24.7924	1	2	1	0	1	4	9
P60468	P60468	Protein transport protein Sec61 subunit beta	SEC61B	25.7486	25.8383	26.0602	25.6452	26.8903	26.9151	2	1	1	2	2	1	9
P61758	P61758	Prefoldin subunit 3	VBP1	25.7783	25.6214	26.2738	26.271	25.4167	25.5845	1	1	2	2	1	2	9
Q96FJ2;P63167	Q96FJ2;P63167	Dynein light chain 2, cytoplasmic;Dynein light chain 1, cytoplasmic	DYNLL2;DYNLL1	27.1822	26.8887	24.9025	27.7481	26.9686	26.5164	1	2	1	2	2	1	9
P63173	P63173	60S ribosomal protein L38	RPL38	26.221	26.1458	25.2039	25.1844	26.8483	27.1334	2	0	2	1	1	3	9
P63220	P63220	40S ribosomal protein S21	RPS21	NaN	NaN	NaN	NaN	NaN	26.6799	1	2	1	1	2	2	9
P83731	P83731	60S ribosomal protein L24	RPL24	25.742	NaN	26.5411	26.5303	26.4386	26.2672	1	0	2	3	2	1	9
P83916	P83916	Chromobox protein homolog 1	CBX1	25.2923	25.0103	24.9823	25.1433	25.0189	24.9296	1	2	2	2	1	1	9
Q08378	Q08378	Golgin subfamily A member 3	GOLGA3	25.004	25.2206	25.498	25.4532	25.1085	24.9337	0	1	3	3	1	1	9
Q13564	Q13564	NEDD8-activating enzyme E1 regulatory subunit	NAE1	24.0212	24.303	24.0246	24.4024	23.7611	23.7821	1	2	1	4	1	0	9
Q13618	Q13618	Cullin-3	CUL3	24.7072	24.6514	24.9603	25.682	24.6848	24.2569	1	2	1	4	0	1	9
Q13637;P57729	Q13637	Ras-related protein Rab-32	RAB32	NaN	25.0605	25.4317	25.5468	25.1055	NaN	0	1	3	3	1	1	9
Q15020;Q9JLI8	Q15020;Q9JLI8	Squamous cell carcinoma antigen recognized by T-cells 3	SART3;Sart3	24.3439	24.442	24.6648	24.638	24.2565	24.1542	1	1	3	2	1	1	9
Q15233	Q15233	Non-POU domain-containing octamer-binding protein	NONO	26.6657	27.1953	27.1249	26.6614	26.6714	26.9094	0	1	3	2	2	1	9
Q15847	Q15847	Adipogenesis regulatory factor	ADIRF	NaN	25.0383	27.3472	26.7827	NaN	NaN	1	2	2	2	1	1	9
Q16698	Q16698	2,4-dienoyl-CoA reductase, mitochondrial	DECR1	25.5091	25.4089	24.8539	24.7036	25.3038	26.1126	3	1	2	1	0	2	9
Q16891	Q16891	MICOS complex subunit MIC60	IMMT	25.7281	25.6791	25.5919	25.4739	25.3199	26.4414	2	0	2	2	0	3	9
Q53EL6	Q53EL6	Programmed cell death protein 4	PDCD4	25.3195	NaN	25.0114	25.2972	24.7772	24.6656	2	0	4	3	0	0	9
Q99816;Q61187	Q99816;Q61187	Tumor susceptibility gene 101 protein	TSG101;Tsg101	25.0228	25.0808	25.3787	25.2297	25.1791	24.6534	0	1	3	1	3	1	9
Q6EMK4	Q6EMK4	Vasorin	VASN	23.9816	NaN	25.1059	25.308	24.4735	24.9616	1	0	2	3	1	2	9
Q9Y4X5	Q9Y4X5	E3 ubiquitin-protein ligase arih1;E3 ubiquitin-protein ligase ARIH1	arih1;Arih1;ARIH1	23.7117	23.682	23.8445	24.1956	24.0815	23.5126	1	1	1	2	2	2	9
Q7Z7M9	Q7Z7M9	Polypeptide N-acetylgalactosaminyltransferase 5	GALNT5	24.2378	24.8907	25.6495	26.0775	25.7209	25.2046	0	0	3	3	2	1	9
Q86VS8	Q86VS8	Protein Hook homolog 3	HOOK3	24.2096	24.3193	24.1822	24.3444	23.8753	24.1228	0	1	3	2	2	1	9
Q8IZ07;Q6ZTN6	Q8IZ07	Ankyrin repeat domain-containing protein 13A	ANKRD13A	24.8281	24.8431	24.9433	24.8808	25.5276	25.1224	0	0	2	2	2	3	9
Q8IZV5;Q7T2D1	Q8IZV5;Q7T2D1	Retinol dehydrogenase 10;Retinol dehydrogenase 10-B	RDH10;rdh10b	25.2385	25.1825	24.3611	24.7901	25.5485	24.7387	2	0	2	1	2	2	9
Q8N0X7	Q8N0X7	Spartin	SPG20	NaN	24.8876	24.7454	24.816	24.7011	25.244	0	0	2	4	3	0	9
Q8N8S7	Q8N8S7	Protein enabled homolog	ENAH	24.2719	24.3272	24.8235	24.4563	24.7143	24.7399	1	0	3	1	3	1	9
Q8NBJ7	Q8NBJ7	Sulfatase-modifying factor 2	SUMF2	25.2013	25.2114	NaN	NaN	24.7064	NaN	1	3	2	1	1	1	9
Q8NF91	Q8NF91	Nesprin-1	SYNE1	27.2734	27.4464	27.0975	27.1256	26.9244	26.7626	1	2	1	1	2	2	9
Q8NHP8	Q8NHP8	Putative phospholipase B-like 2;Putative phospholipase B-like 2 32 kDa form;Putative phospholipase B-like 2 45 kDa form	PLBD2	NaN	24.7335	25.0135	24.8607	24.7755	24.7489	0	1	3	3	1	1	9
Q92597	Q92597	Protein NDRG1	NDRG1	NaN	NaN	25.6995	25.3258	25.7575	NaN	1	1	2	2	2	1	9
Q96A49	Q96A49	Synapse-associated protein 1	SYAP1	24.4988	24.3613	25.2699	24.9058	24.0965	24.1826	1	1	2	2	1	2	9
Q96CG8	Q96CG8	Collagen triple helix repeat-containing protein 1	CTHRC1	24.9309	24.769	25.1261	24.9041	25.7115	26.0841	0	1	1	1	2	4	9
Q96RF0	Q96RF0	Sorting nexin-18	SNX18	26.0445	25.4772	26.0316	26.2573	26.1184	26.1893	2	0	1	2	1	3	9
Q99538	Q99538	Legumain	LGMN	23.9329	23.8824	24.261	23.5839	25.4678	25.4425	1	1	1	1	3	2	9
Q9BS40	Q9BS40	Latexin	LXN	26.1065	25.9653	26.2388	26.2654	24.9044	24.8792	1	2	2	2	1	1	9
Q9BVG4	Q9BVG4	Protein PBDC1	PBDC1	24.8605	24.7839	23.4055	23.539	24.246	24.4309	1	2	1	1	1	3	9
Q9BZG1	Q9BZG1	Ras-related protein Rab-34	RAB34	NaN	NaN	24.6935	24.6866	24.4696	NaN	1	1	2	2	2	1	9
Q9HC07	Q9HC07	Transmembrane protein 165	TMEM165	24.3261	24.4058	25.0459	25.3638	24.9069	24.1782	1	0	3	3	1	1	9
Q9NQP4	Q9NQP4	Prefoldin subunit 4	PFDN4	25.4914	25.3999	25.9506	25.6684	25.4897	25.4731	1	2	2	2	1	1	9
Q9UBW8	Q9UBW8	COP9 signalosome complex subunit 7a	COPS7A	24.8698	NaN	24.5416	NaN	24.747	24.7053	2	1	2	0	2	2	9
Q9UDT6;Q9Z0H8	Q9UDT6;Q9Z0H8	CAP-Gly domain-containing linker protein 2	CLIP2;Clip2	NaN	26.0825	26.2221	25.9856	NaN	26.5086	0	2	2	2	1	2	9
Q9UHV9	Q9UHV9	Prefoldin subunit 2	PFDN2	25.3167	25.4477	25.6337	25.5014	25.3305	25.6788	1	1	2	2	1	2	9
Q9UKM9	Q9UKM9	RNA-binding protein Raly	RALY	26.1914	26.1313	25.9775	25.8983	25.4518	25.5524	1	2	2	1	2	1	9
Q9UMS6	Q9UMS6	Synaptopodin-2	SYNPO2	26.5165	25.8328	25.2294	24.8303	24.4716	NaN	3	3	1	1	0	1	9
Q9Y371;Q9NR46	Q9Y371	Endophilin-B1	SH3GLB1	24.9891	25.037	25.189	24.9194	24.8365	25.1429	1	0	4	1	2	1	9
O43488;Q8CG45	O43488;Q8CG45	Aflatoxin B1 aldehyde reductase member 2	AKR7A2;Akr7a2	24.6431	24.7064	24.9102	24.6894	24.7127	24.6492	1	1	2	2	1	1	8
O75828;A3LNJ3	O75828	Carbonyl reductase [NADPH] 3	CBR3	25.0628	25.1214	25.0717	24.9596	25.1755	NaN	1	1	3	1	0	2	8
O94826	O94826	Mitochondrial import receptor subunit TOM70	TOMM70A	24.3329	24.5211	24.2723	24.2978	NaN	24.8148	1	2	1	1	1	2	8
O94925	O94925	Glutaminase kidney isoform, mitochondrial	GLS	23.4694	NaN	NaN	NaN	23.8302	25.487	0	1	1	1	1	4	8
P0DN79;P35520	P0DN79;P35520	Cystathionine beta-synthase	CBS	25.6561	25.5206	24.9812	25.0548	25.4288	25.2618	0	1	0	0	3	4	8
P10606	P10606	Cytochrome c oxidase subunit 5B, mitochondrial	COX5B	25.9576	25.854	24.4409	24.3491	24.9848	26.7441	2	2	0	0	1	3	8
P11233	P11233	Ras-related protein Ral-A	RALA	24.1793	24.378	25.0683	NaN	24.1184	24.5971	1	2	1	1	1	2	8
P68400;P19139;Q8NEV1	P68400;P19139;Q8NEV1	Casein kinase II subunit alpha;Casein kinase II subunit alpha 3	Csnk2a1;CSNK2A1;CSNK2A3	25.7389	25.8259	26.5228	26.7244	25.9297	25.8896	1	1	2	3	1	0	8
P19525	P19525	Interferon-induced, double-stranded RNA-activated protein kinase	EIF2AK2	NaN	24.3267	24.5839	24.5743	24.5745	24.3857	0	1	2	2	2	1	8
P20962	P20962	Parathymosin	PTMS	27.0055	28.8188	NaN	NaN	NaN	NaN	1	3	1	1	1	1	8
P23258;Q9NRH3	P23258;Q9NRH3	Tubulin gamma-1 chain;Tubulin gamma-2 chain	TUBG1;TUBG2	24.1297	23.928	24.7186	24.3054	23.9476	24.1821	0	1	2	2	1	2	8
P26885	P26885	Peptidyl-prolyl cis-trans isomerase FKBP2	Fkbp2;FKBP2	26.0909	26.1116	25.0202	24.9554	26.4887	26.3012	0	1	2	1	2	2	8
P28070	P28070	Proteasome subunit beta type-4	PSMB4	25.9489	26.3906	26.3246	27.35	25.8535	26.1361	2	1	1	2	1	1	8
P29590	P29590	Protein PML	PML	25.7046	25.9696	25.7551	26.0464	25.7772	25.2434	1	2	2	2	1	0	8
P30536	P30536	Translocator protein	TSPO	23.5733	23.3985	23.507	25.9571	NaN	NaN	1	2	1	2	1	1	8
P31689;P63036	P31689;P63036	DnaJ homolog subfamily A member 1	DNAJA1;Dnaja1	24.6985	24.4885	24.9661	25.4207	24.6453	24.3742	1	1	2	3	1	0	8
P35269	P35269	General transcription factor IIF subunit 1	GTF2F1	24.3939	23.9491	23.9943	23.8252	23.7374	23.6377	2	1	2	1	1	1	8
P38919;Q9VHS8	P38919;Q9VHS8	Eukaryotic initiation factor 4A-III;Eukaryotic initiation factor 4A-III, N-terminally processed;Eukaryotic initiation factor 4A-III	EIF4A3;eIF4AIII	24.8283	24.9203	24.8762	24.9563	24.5503	24.5797	1	1	2	1	2	1	8
P49902	P49902	Cytosolic purine 5-nucleotidase	NT5C2	24.2354	24.6358	24.3437	24.2007	24.5846	24.3058	1	0	2	3	0	2	8
P51570	P51570	Galactokinase	GALK1	24.9088	25.1967	24.7438	24.9149	25.3071	25.7184	1	0	1	1	2	3	8
P05141	P05141	ADP/ATP translocase 2;ADP/ATP translocase 2, N-terminally processed	Slc25a5;SLC25A5	26.6741	26.2071	25.1294	24.9904	25.9792	27.1257	2	1	1	0	1	3	8
P53041	P53041	Serine/threonine-protein phosphatase 5	PPP5C	NaN	NaN	24.3665	24.4401	NaN	NaN	2	1	1	2	1	1	8
P53680	P53680	AP-2 complex subunit sigma	AP2S1	25.5917	25.7284	26.0557	25.9953	25.9301	25.5971	0	2	2	1	2	1	8
P54725	P54725	UV excision repair protein RAD23 homolog A	RAD23A	24.6583	24.7	24.807	24.7875	24.5671	24.5581	1	1	2	2	1	1	8
P57088	P57088	Transmembrane protein 33	TMEM33	24.4882	24.6257	24.6604	24.957	24.7	24.5246	0	3	0	1	2	2	8
P62841	P62841	40S ribosomal protein S15	RPS15	25.4153	25.3314	25.743	25.3462	26.5881	25.8316	0	1	2	1	2	2	8
P63172	P63172	Dynein light chain Tctex-type 1	DYNLT1	NaN	NaN	24.9764	25.1653	NaN	24.062	0	0	3	4	0	1	8
P67812	P67812	Signal peptidase complex catalytic subunit SEC11A	SEC11A	24.7027	24.7988	24.1172	24.8493	25.5782	25.3781	0	1	1	2	2	2	8
P68431;P0CO05;P0CO04;Q16695;Q1E225;Q6NXT2	P68431;P0CO05;P0CO04;Q16695;Q1E225;Q6NXT2	Histone H3.1;Histone H3.1t;Histone H3.3C	Hist1h3a;HIST1H3A;HIST3H3;H3F3C	28.2983	26.082	27.0914	27.4255	NaN	NaN	1	1	3	2	0	1	8
Q04323	Q04323	UBX domain-containing protein 1	UBXN1	NaN	24.5988	24.2448	24.2428	24.8209	24.5034	0	1	1	1	2	3	8
Q13033	Q13033	Striatin-3	STRN3	24.8004	24.4868	24.7051	24.4999	24.3857	24.3749	1	0	2	2	1	2	8
Q13595	Q13595	Transformer-2 protein homolog alpha	TRA2A	25.0949	25.0025	24.902	24.5718	24.9276	NaN	0	2	1	2	2	1	8
Q13617	Q13617	Cullin-2	CUL2	NaN	24.0936	24.0726	24.2671	NaN	NaN	1	1	1	3	1	1	8
Q14498	Q14498	RNA-binding protein 39	RBM39	24.9708	25.0355	25.2944	24.8916	24.7317	24.6908	2	2	3	1	0	0	8
Q14696	Q14696	LDLR chaperone MESD	MESDC2	25.1219	25.1369	24.6736	24.5968	25.0211	24.793	0	1	2	2	2	1	8
Q15382	Q15382	GTP-binding protein Rheb	RHEB	24.5726	24.6185	NaN	23.5277	24.7417	24.2191	1	1	1	1	2	2	8
Q16186;Q9JMB5	Q16186;Q9JMB5	Proteasomal ubiquitin receptor ADRM1	ADRM1;Adrm1	NaN	24.766	24.8602	24.9171	24.5519	NaN	1	1	1	2	2	1	8
Q3KQU3	Q3KQU3	MAP7 domain-containing protein 1	MAP7D1	24.4543	24.2343	24.8639	24.5032	24.5596	24.7249	0	1	2	2	2	1	8
Q8WUP2	Q8WUP2	Filamin-binding LIM protein 1	FBLIM1	NaN	26.3685	26.1413	26.0854	26.5236	26.3954	1	0	2	2	1	2	8
Q8WWM7	Q8WWM7	Ataxin-2-like protein	ATXN2L	25.0369	24.8871	24.3001	24.7498	24.7445	24.5526	2	1	1	2	1	1	8
Q9Y316;Q91VH6	Q9Y316;Q91VH6	Protein MEMO1	MEMO1;Memo1	23.8405	23.6669	24.5009	24.1199	24.3704	23.6759	1	0	3	1	2	1	8
Q92734	Q92734	Protein TFG	TFG	NaN	24.5024	24.2896	24.1469	24.1548	24.1856	1	1	2	2	1	1	8
Q92791;Q64375	Q92791	Synaptonemal complex protein SC65	LEPREL4	NaN	24.979	24.6123	24.8843	24.944	25.0242	0	2	1	2	0	3	8
Q96CV9	Q96CV9	Optineurin	OPTN	25.067	25.0956	25.4517	25.3028	25.2597	25.5614	1	1	1	2	1	2	8
Q96G03	Q96G03	Phosphoglucomutase-2	PGM2	25.498	25.2972	25.9041	25.4653	25.0359	24.928	2	1	1	1	2	1	8
Q96I24	Q96I24	Far upstream element-binding protein 3	FUBP3	NaN	24.7781	25.8264	25.2891	24.8969	25.0017	0	1	2	2	1	2	8
Q96IU4	Q96IU4	Alpha/beta hydrolase domain-containing protein 14B	ABHD14B	24.2863	24.0302	23.5561	23.7143	23.7719	24.049	0	1	2	2	2	1	8
Q96IZ0	Q96IZ0	PRKC apoptosis WT1 regulator protein	PAWR	25.3982	25.1802	25.0456	24.6783	24.2301	24.3437	2	2	1	0	1	2	8
Q96K17	Q96K17	Transcription factor BTF3 homolog 4	BTF3L4	25.0776	24.4593	24.7759	NaN	24.5621	24.87	2	1	1	1	1	2	8
Q96S97	Q96S97	Myeloid-associated differentiation marker	MYADM	27.1803	27.1699	27.1785	27.6586	26.8837	26.6589	1	1	1	2	3	0	8
Q99426	Q99426	Tubulin-folding cofactor B	TBCB	25.7344	25.1636	26.0255	26.1444	25.447	25.5441	2	1	1	2	2	0	8
Q99729	Q99729	Heterogeneous nuclear ribonucleoprotein A/B	HNRNPAB	24.6996	24.5267	23.9352	23.6779	24.4694	24.6406	1	1	1	1	2	2	8
Q9BV86	Q9BV86	N-terminal Xaa-Pro-Lys N-methyltransferase 1;N-terminal Xaa-Pro-Lys N-methyltransferase 1, N-terminally processed	NTMT1	23.7203	23.9591	23.8088	23.7999	23.69	23.7299	0	2	2	1	1	2	8
Q9BWF3;Q9BQ04	Q9BWF3	RNA-binding protein 4	RBM4	23.7347	23.5922	23.6009	23.3124	23.3756	23.466	2	1	2	1	1	1	8
Q9H3N1	Q9H3N1	Thioredoxin-related transmembrane protein 1	TMX1	24.9063	24.9052	24.8315	25.2823	25.7523	25.3796	1	0	1	1	3	2	8
Q9HC38	Q9HC38	Glyoxalase domain-containing protein 4	GLOD4	25.392	25.2984	26.1338	25.6921	25.3529	25.4925	1	1	3	1	0	2	8
Q9NP61	Q9NP61	ADP-ribosylation factor GTPase-activating protein 3	ARFGAP3	24.8242	25.0535	24.7982	24.5115	NaN	24.8842	1	2	2	1	1	1	8
Q9NQR4	Q9NQR4	Omega-amidase NIT2	NIT2	25.3039	24.8974	24.3092	24.4304	24.9454	25.0784	2	1	1	1	1	2	8
Q9NVS9	Q9NVS9	Pyridoxine-5-phosphate oxidase	PNPO	NaN	24.1768	24.3966	24.5048	24.3697	24.4162	0	1	3	1	1	2	8
Q9NX63	Q9NX63	MICOS complex subunit MIC19	CHCHD3	24.7649	24.7472	24.6796	24.2304	24.3815	24.6449	1	0	2	2	0	3	8
Q9UH65	Q9UH65	Switch-associated protein 70	SWAP70	24.7152	24.615	25.2034	24.9127	24.9347	24.9268	1	0	2	2	2	1	8
Q9UJZ1	Q9UJZ1	Stomatin-like protein 2, mitochondrial	STOML2	23.5974	23.7179	22.2386	22.3649	23.3868	24.5289	2	2	0	0	2	2	8
Q9UNW1	Q9UNW1	Multiple inositol polyphosphate phosphatase 1	MINPP1	23.3145	23.3228	22.9752	23.0484	23.0952	23.1587	1	1	1	2	2	1	8
Q9Y333	Q9Y333	U6 snRNA-associated Sm-like protein LSm2	LSM2	24.5826	25.0147	24.3657	24.7486	24.3225	24.3557	1	2	2	2	1	0	8
Q9Y3D6	Q9Y3D6	Mitochondrial fission 1 protein	FIS1	NaN	NaN	NaN	NaN	NaN	23.9554	1	1	1	1	2	2	8
Q9Y3E0	Q9Y3E0	Vesicle transport protein GOT1B	GOLT1B	24.0868	24.5078	24.5727	25.1307	24.9079	NaN	1	1	1	2	2	1	8
Q9Y547	Q9Y547	Intraflagellar transport protein 25 homolog	HSPB11	25.1453	NaN	25.4435	25.3598	25.1334	NaN	0	0	3	2	2	1	8
O00233	O00233	26S proteasome non-ATPase regulatory subunit 9	PSMD9	25.9248	26.1659	25.4606	25.4664	25.4898	25.8409	0	2	1	1	2	1	7
O00423;Q05BC3;O95834;Q6ZMW3;Q05BV3	O00423;Q05BC3	Echinoderm microtubule-associated protein-like 1	EML1;Eml1	NaN	24.6679	25.2947	25.1065	24.8988	24.755	1	1	1	1	2	1	7
O00461	O00461	Golgi integral membrane protein 4	GOLIM4	NaN	24.2666	24.5398	24.6695	24.3336	24.7431	0	0	2	3	1	1	7
O00487	O00487	26S proteasome non-ATPase regulatory subunit 14	PSMD14	25.8848	26.0137	25.8202	26.0945	25.9153	26.0458	1	1	2	1	1	1	7
O00743	O00743	Serine/threonine-protein phosphatase 6 catalytic subunit;Serine/threonine-protein phosphatase 6 catalytic subunit, N-terminally processed	PPP6C	23.8498	NaN	24.3363	24.5595	23.6718	NaN	0	0	3	3	1	0	7
O15031	O15031	Plexin-B2	PLXNB2	NaN	24.7398	24.079	24.1874	NaN	NaN	1	1	2	2	1	0	7
O15400	O15400	Syntaxin-7	STX7	24.174	24.0633	24.2928	24.2845	24.4537	24.656	1	1	1	0	2	2	7
O43598	O43598	2-deoxynucleoside 5-phosphate N-hydrolase 1	DNPH1	24.3056	24.6256	NaN	NaN	24.1168	24.0724	1	1	1	1	2	1	7
O43865;Q96HN2	O43865;Q96HN2	Putative adenosylhomocysteinase 2;Putative adenosylhomocysteinase 3	AHCYL1;AHCYL2	NaN	24.605	24.712	24.8761	24.73	24.4686	0	0	3	1	1	2	7
O60565;Q9H772	O60565	Gremlin-1	GREM1	24.2539	24.5281	24.4049	24.6291	24.6625	24.7249	1	1	2	1	1	1	7
O75915	O75915	PRA1 family protein 3	ARL6IP5	NaN	NaN	26.1249	26.3385	25.9541	25.9323	1	1	1	2	1	1	7
O95232	O95232	Luc7-like protein 3	LUC7L3	24.3412	24.5812	24.5141	24.6986	24.1103	24.0503	1	2	1	2	1	0	7
P09038;Q60487	P09038;Q60487	Fibroblast growth factor 2	FGF2	25.221	25.3152	25.0291	25.1145	25.4458	25.1021	1	3	0	0	1	2	7
P11234	P11234	Ras-related protein Ral-B	RALB	23.1683	23.6372	23.606	24.3506	23.5687	23.5005	0	0	2	3	2	0	7
P12004;Q9DEA3	P12004;Q9DEA3	Proliferating cell nuclear antigen	PCNA	NaN	25.1707	24.8195	24.7453	24.8709	NaN	0	1	2	3	1	0	7
P16435	P16435	NADPH--cytochrome P450 reductase	POR	24.3275	24.3588	24.0768	NaN	24.6488	24.164	1	1	1	1	2	1	7
P18077	P18077	60S ribosomal protein L35a	RPL35A	27.2043	27.5286	26.6054	26.7007	27.7256	27.144	0	2	1	1	1	2	7
P26006	P26006	Integrin alpha-3;Integrin alpha-3 heavy chain;Integrin alpha-3 light chain	ITGA3	NaN	NaN	25.4211	25.4625	24.3493	24.8355	0	0	3	3	0	1	7
P28300	P28300	Protein-lysine 6-oxidase	LOX	25.6407	25.0505	25.0945	25.3042	25.7841	25.2456	0	0	1	1	2	3	7
P32321	P32321	Deoxycytidylate deaminase	DCTD	25.3145	25.2777	25.4919	26.1152	25.699	24.5828	0	0	3	2	2	0	7
P34897	P34897	Serine hydroxymethyltransferase, mitochondrial	SHMT2	25.9542	25.8311	24.9194	24.4909	25.3423	26.7819	1	2	0	0	0	4	7
P35914	P35914	Hydroxymethylglutaryl-CoA lyase, mitochondrial	HMGCL	22.7709	22.9058	22.6053	NaN	22.8699	24.0842	1	1	1	1	1	2	7
P40616	P40616	ADP-ribosylation factor-like protein 1	ARL1	NaN	25.4626	25.6618	25.8968	25.7622	NaN	1	1	1	2	1	1	7
P46063	P46063	ATP-dependent DNA helicase Q1	RECQL	24.9457	24.8433	24.6321	24.9349	24.7843	24.4621	0	1	2	2	2	0	7
P47914;Q8HXB8	P47914;Q8HXB8	60S ribosomal protein L29	RPL29	26.5385	NaN	27.0579	26.9527	27.7484	26.8905	1	1	1	1	2	1	7
P49411	P49411	Elongation factor Tu, mitochondrial	TUFM	25.0718	25.0982	24.3671	24.4383	24.6333	26.4975	0	1	0	0	2	4	7
P49458	P49458	Signal recognition particle 9 kDa protein	SRP9	26.8953	26.8069	NaN	NaN	NaN	NaN	1	2	1	0	1	2	7
P51572	P51572	B-cell receptor-associated protein 31	BCAP31	NaN	NaN	NaN	NaN	26.6014	26.331	0	1	1	1	2	2	7
P52630	P52630	Signal transducer and activator of transcription 2	STAT2	23.7753	23.7616	23.7475	23.6452	23.9751	23.5862	1	1	1	1	1	2	7
P61020	P61020	Ras-related protein Rab-5B	RAB5B	NaN	24.8974	25.1488	25.0047	25.1044	25.1862	0	1	2	2	1	1	7
P62312	P62312	U6 snRNA-associated Sm-like protein LSm6	LSM6	24.0141	24.0532	24.2567	24.3001	24.0351	24.0654	0	1	2	2	1	1	7
P63279	P63279	SUMO-conjugating enzyme UBC9	Ube2i;UBE2I	NaN	NaN	24.0275	23.9717	24.0714	NaN	0	0	3	2	1	1	7
Q969Q0;P83882;P83881;P0CQ51;P0CQ50	Q969Q0;P83882;P83881;P0CQ51;P0CQ50	60S ribosomal protein L36a-like;60S ribosomal protein L36a	RPL36AL;Rpl36a;RPL36A	25.7745	NaN	26.8108	26.5757	26.5624	25.9944	2	0	1	1	2	1	7
P84095	P84095	Rho-related GTP-binding protein RhoG	RHOG	23.811	23.9424	24.2187	24.6983	24.5343	24.4519	0	0	1	3	2	1	7
Q01130;Q9BRL6	Q01130;Q9BRL6	Serine/arginine-rich splicing factor 2;Serine/arginine-rich splicing factor 8	SRSF2;SRSF8	27.5606	27.0647	26.6595	26.4143	27.1167	26.9538	2	1	0	1	2	1	7
Q01844	Q01844	RNA-binding protein EWS	EWSR1	NaN	NaN	25.4853	NaN	NaN	25.2005	1	1	2	1	1	1	7
Q05209;P35831	Q05209	Tyrosine-protein phosphatase non-receptor type 12	PTPN12	NaN	23.5755	23.8781	23.6727	NaN	23.2748	0	1	2	3	0	1	7
Q08722	Q08722	Leukocyte surface antigen CD47	CD47	NaN	24.9212	25.3575	25.641	25.1607	25.3574	1	1	1	2	1	1	7
Q12904	Q12904	Aminoacyl tRNA synthase complex-interacting multifunctional protein 1;Endothelial monocyte-activating polypeptide 2	AIMP1	25.813	25.6563	25.3299	25.2685	25.3449	25.8453	1	1	0	2	1	2	7
Q13098	Q13098	COP9 signalosome complex subunit 1	GPS1	25.0262	25.011	25.1449	25.4413	25.0478	25.2104	0	1	1	2	2	1	7
Q13643	Q13643	Four and a half LIM domains protein 3	FHL3	25.4187	24.7706	24.7731	24.9712	24.1989	24.301	3	1	1	2	0	0	7
Q15392	Q15392	Delta(24)-sterol reductase	DHCR24	NaN	NaN	23.585	23.6967	24.4695	24.4328	0	0	1	2	2	2	7
Q15434	Q15434	RNA-binding motif, single-stranded-interacting protein 2	RBMS2	NaN	24.2247	24.0365	23.9383	24.7753	NaN	1	1	1	1	2	1	7
Q2M389	Q2M389	WASH complex subunit 7	KIAA1033	23.1037	23.2112	23.2664	23.2818	23.4529	NaN	1	0	1	2	2	1	7
Q5EBL4	Q5EBL4	RILP-like protein 1	RILPL1	24.3051	25.3204	24.5851	24.3198	24.0166	24.3153	0	1	1	2	1	2	7
Q5T1M5	Q5T1M5	FK506-binding protein 15	FKBP15	NaN	NaN	24.5577	24.9172	NaN	24.5543	1	1	2	2	0	1	7
Q5T9L3	Q5T9L3	Protein wntless homolog	WLS	24.0989	NaN	24.0921	24.3197	24.3481	24.0317	1	0	1	2	2	1	7
Q5VYK3	Q5VYK3	Proteasome-associated protein ECM29 homolog	ECM29	22.5534	22.7083	23.3098	23.7555	22.6429	22.3157	0	1	2	3	1	0	7
Q6PKG0	Q6PKG0	La-related protein 1	LARP1	24.5966	24.7798	25.0547	25.1833	24.6385	24.4852	1	0	2	2	1	1	7
Q7L014;Q1DHB2	Q7L014	Probable ATP-dependent RNA helicase DDX46	DDX46	NaN	23.8873	24.1529	23.8736	23.5955	NaN	0	1	3	2	1	0	7
Q7Z4H8	Q7Z4H8	KDEL motif-containing protein 2	KDELC2	24.5595	24.3868	NaN	NaN	25.2156	24.9447	0	1	0	1	3	2	7
Q8NBF2	Q8NBF2	NHL repeat-containing protein 2	NHLRC2	23.0122	23.0251	23.739	NaN	NaN	NaN	1	1	2	1	1	1	7
Q8NCA5	Q8NCA5	Protein FAM98A	FAM98A	NaN	NaN	NaN	NaN	24.1081	23.944	1	1	0	1	3	1	7
Q8TBQ9	Q8TBQ9	Protein kish-A	TMEM167A	NaN	NaN	NaN	NaN	24.0734	NaN	1	1	1	1	2	1	7
Q8TC12	Q8TC12	Retinol dehydrogenase 11	RDH11	23.9578	23.8693	23.6852	23.7297	23.9647	24.4559	1	1	1	1	1	2	7
Q8TCJ2	Q8TCJ2	Dolichyl-diphosphooligosaccharide--protein glycosyltransferase subunit STT3B	STT3B	NaN	23.9457	23.8289	NaN	24.9078	NaN	1	1	1	1	2	1	7
Q8WW12	Q8WW12	PEST proteolytic signal-containing nuclear protein	PCNP	24.8298	24.7692	24.8982	24.8726	24.7813	24.7992	1	1	1	1	1	2	7
Q92609	Q92609	TBC1 domain family member 5	TBC1D5	22.8878	22.9002	23.3553	24.0138	23.0883	NaN	0	2	1	2	1	1	7
Q92614	Q92614	Unconventional myosin-XVIIIa	MYO18A	NaN	NaN	NaN	NaN	24.3907	24.6384	0	1	1	1	2	2	7
Q9BQB6	Q9BQB6	Vitamin K epoxide reductase complex subunit 1	VKORC1	NaN	NaN	NaN	25.2124	26.1396	25.6799	0	0	1	1	3	2	7
Q9BY32	Q9BY32	Inosine triphosphate pyrophosphatase	ITPA	25.6995	25.4246	25.3553	25.24	24.7172	24.7682	2	1	2	1	0	1	7
Q9H0D6	Q9H0D6	5-3 exoribonuclease 2	XRN2	23.9448	23.9755	24.2867	24.1272	NaN	NaN	0	2	4	1	0	0	7
Q9H223	Q9H223	EH domain-containing protein 4	EHD4	NaN	NaN	NaN	NaN	NaN	24.0864	1	1	1	2	1	1	7
Q9H3U1	Q9H3U1	Protein unc-45 homolog A	UNC45A	NaN	NaN	23.5392	23.5941	NaN	NaN	0	1	2	2	1	1	7
Q9NVZ3	Q9NVZ3	Adaptin ear-binding coat-associated protein 2	NECAP2	23.285	NaN	24.079	23.6267	24.943	NaN	1	1	2	1	2	0	7
Q9NZ01	Q9NZ01	Very-long-chain enoyl-CoA reductase	TECR	NaN	NaN	NaN	NaN	24.5773	23.0655	1	0	1	2	2	1	7
Q9UBV8	Q9UBV8	Peflin	PEF1	24.8699	25.02	25.6493	25.5636	24.7435	NaN	0	1	3	2	1	0	7
Q9UEW8	Q9UEW8	STE20/SPS1-related proline-alanine-rich protein kinase	STK39	24.9582	24.9686	24.4221	24.4454	25.016	25.1818	1	1	1	1	2	1	7
Q9UHY7	Q9UHY7	Enolase-phosphatase E1	ENOPH1	24.5663	24.9503	25.2747	25.3185	24.7532	24.928	0	0	3	2	0	2	7
Q9UIJ7	Q9UIJ7	GTP:AMP phosphotransferase AK3, mitochondrial	AK3	24.7856	NaN	NaN	NaN	24.6829	25.3256	1	0	1	0	1	4	7
Q9UNF0	Q9UNF0	Protein kinase C and casein kinase substrate in neurons protein 2	PACSIN2	25.8001	25.8376	25.9195	25.4176	25.42	25.9081	0	0	2	2	2	1	7
Q9Y570	Q9Y570	Protein phosphatase methylesterase 1	PPME1	24.8803	25.3905	24.4638	24.5234	25.3104	25.0796	1	3	0	0	2	1	7
Q9NZD2	Q9NZD2	Glycolipid transfer protein	GLTP	NaN	NaN	24.9285	25.4476	24.8694	24.475	0	1	1	2	1	1	6
O00273	O00273	DNA fragmentation factor subunit alpha	DFFA	24.7346	24.5732	25.1684	24.872	24.4817	24.6884	0	0	4	2	0	0	6
O00442	O00442	RNA 3-terminal phosphate cyclase	RTCA	24.5993	24.2381	NaN	23.5953	NaN	24.6263	2	1	0	0	1	2	6
O00483	O00483	Cytochrome c oxidase subunit NDUFA4	NDUFA4	24.6088	25.3607	23.6693	NaN	25.2693	25.9104	0	2	0	0	2	2	6
O14908	O14908	PDZ domain-containing protein GIPC1	GIPC1	NaN	24.475	24.685	24.5875	24.601	24.5855	0	1	3	1	1	0	6
O43169	O43169	Cytochrome b5 type B	CYB5B	NaN	24.6925	24.403	24.8383	24.9367	NaN	0	1	1	2	1	1	6
O60711	O60711	Leupaxin	LPXN	24.5623	24.7605	25.401	26.1207	NaN	NaN	0	0	2	4	0	0	6
O60831	O60831	PRA1 family protein 2	PRAF2	25.4319	25.3554	25.3607	25.4117	25.5515	25.2898	0	1	1	2	1	1	6
O75312	O75312	Zinc finger protein ZPR1	ZPR1	NaN	NaN	NaN	NaN	NaN	21.8252	1	0	2	1	1	1	6
O75477;A3QK16;Q58EG2	O75477	Erlin-1	ERLIN1	NaN	24.1472	24.0983	24.0833	24.7278	24.4624	0	1	1	1	2	1	6
O75964	O75964	ATP synthase subunit g, mitochondrial	ATP5L	25.5124	NaN	25.1522	NaN	25.2929	25.8901	1	0	0	0	3	2	6
O94929	O94929	Actin-binding LIM protein 3	ABLIM3	24.2093	24.3274	25.2168	25.082	24.7827	24.3717	0	0	2	2	1	1	6
O95292	O95292	Vesicle-associated membrane protein-associated protein B/C	VAPB	23.9586	23.9125	22.9904	23.4009	23.7507	23.69	0	1	2	1	1	1	6
O95777	O95777	U6 snRNA-associated Sm-like protein LSm8	LSM8	NaN	NaN	25.0791	24.5442	24.1618	24.0905	0	1	2	1	1	1	6
O95861	O95861	3(2),5-bisphosphate nucleotidase 1	BPNT1	NaN	23.4335	23.4555	23.0653	24.4736	24.4933	0	1	0	0	3	2	6
P01116;P01112;P01111	P01116;P01112;P01111	GTPase HRas;GTPase HRas, N-terminally processed;GTPase KRas;GTPase KRas, N-terminally processed;GTPase NRas	Hras;KRAS;HRAS;NRAS	NaN	24.7761	25.3336	25.5597	24.7786	NaN	0	1	2	2	1	0	6
P04062	P04062	Glucosylceramidase	GBA	NaN	NaN	NaN	NaN	NaN	24.4685	1	1	1	1	1	1	6
P04424	P04424	Argininosuccinate lyase	ASL	NaN	NaN	NaN	NaN	24.3898	23.9942	0	1	1	1	2	1	6
P07108;P07107	P07108	Acyl-CoA-binding protein	DBI	26.3537	NaN	26.5084	26.4789	26.2927	26.3848	0	1	1	1	1	2	6
P08237;Q180P4	P08237	ATP-dependent 6-phosphofructokinase, muscle type	PFKM	NaN	NaN	24.4415	24.5959	25.5691	NaN	0	1	1	2	2	0	6
Q71UI9;P0C0S5	Q71UI9;P0C0S5	Histone H2A.V;Histone H2A.Z	H2AFV;H2AFZ	NaN	NaN	NaN	NaN	26.5976	25.942	0	1	0	1	2	2	6
P13726	P13726	Tissue factor	F3	NaN	22.7466	22.6994	22.6882	24.2966	23.8949	0	0	0	0	4	2	6
P17050;Q58DH9;Q9QWR8;Q66H12	P17050;Q58DH9	Alpha-N-acetylgalactosaminidase	NAGA	NaN	NaN	25.0399	NaN	NaN	NaN	1	1	1	1	1	1	6
P22695	P22695	Cytochrome b-c1 complex subunit 2, mitochondrial	UQCRC2	24.864	24.1782	23.6588	NaN	24.2197	24.6676	2	1	0	0	0	3	6
P29373	P29373	Cellular retinoic acid-binding protein 2	CRABP2	23.6815	NaN	NaN	25.9767	NaN	NaN	0	1	1	2	1	1	6
P30519	P30519	Heme oxygenase 2	HMOX2	NaN	NaN	24.009	24.0481	24.1275	24.0398	0	0	2	2	1	1	6
P31937	P31937	3-hydroxyisobutyrate dehydrogenase, mitochondrial	HIBADH	23.1588	22.9844	22.4055	NaN	22.7373	22.8288	2	1	0	0	2	1	6
P34059	P34059	N-acetylgalactosamine-6-sulfatase	GALNS	NaN	NaN	24.3828	24.2713	24.1184	23.9774	0	0	3	2	0	1	6
P35659	P35659	Protein DEK	DEK	24.0655	NaN	24.4499	NaN	24.0276	NaN	1	1	2	1	0	1	6
P36543	P36543	V-type proton ATPase subunit E 1	ATP6V1E1	24.4964	24.3779	24.2957	24.3836	24.527	24.8159	0	1	0	0	2	3	6
P42566	P42566	Epidermal growth factor receptor substrate 15	EPS15	24.4504	24.3464	24.9095	24.4807	24.2242	NaN	0	1	3	1	1	0	6
P48449	P48449	Lanosterol synthase	LSS	24.4514	24.8536	24.027	24.6113	23.8631	23.9848	0	2	0	2	1	1	6
P48735	P48735	Isocitrate dehydrogenase [NADP], mitochondrial	IDH2	NaN	NaN	23.8599	24.037	23.4664	24.5665	0	0	1	2	1	2	6
P54289;Q9NY47;Q6PHS9	P54289	Voltage-dependent calcium channel subunit alpha-2/delta-1;Voltage-dependent calcium channel subunit alpha-2-1;Voltage-dependent calcium channel subunit delta-1	CACNA2D1	NaN	24.3641	NaN	23.3491	24.1772	24.1548	0	1	1	2	1	1	6
P55039	P55039	Developmentally-regulated GTP-binding protein 2	DRG2	NaN	24.4928	24.8954	25.4523	24.7085	24.1871	0	1	1	3	1	0	6
P60510;O76932	P60510	Serine/threonine-protein phosphatase 4 catalytic subunit	PPP4C	NaN	NaN	NaN	NaN	24.1546	NaN	1	1	1	1	1	1	6
P62070	P62070	Ras-related protein R-Ras2	RRAS2	NaN	NaN	23.8255	23.7835	23.1582	NaN	0	1	2	2	1	0	6
P62306	P62306	Small nuclear ribonucleoprotein F	SNRPF	NaN	24.73	24.4775	24.641	NaN	24.5124	1	1	1	1	1	1	6
P83111	P83111	Serine beta-lactamase-like protein LACTB, mitochondrial	LACTB	24.4052	24.3342	NaN	NaN	24.5048	24.2858	0	1	1	1	2	1	6
P84103	P84103	Serine/arginine-rich splicing factor 3	SRSF3	27.4328	27.097	26.8991	26.8207	26.7327	26.2482	1	0	2	2	1	0	6
Q01433	Q01433	AMP deaminase 2	AMPD2	NaN	23.8061	23.7054	23.7969	NaN	NaN	0	1	2	0	2	1	6
Q08257	Q08257	Quinone oxidoreductase	CRYZ	NaN	NaN	NaN	NaN	NaN	24.1268	0	1	1	1	1	2	6
Q12768	Q12768	WASH complex subunit strumpellin	KIAA0196	NaN	NaN	NaN	24.0198	NaN	NaN	1	0	1	1	1	2	6
Q12974;Q93096	Q12974;Q93096	Protein tyrosine phosphatase type IVA 2;Protein tyrosine phosphatase type IVA 1	PTP4A2;PTP4A1	23.3935	23.692	23.8322	24.4989	23.6091	23.4779	0	1	1	3	1	0	6
Q13131;P54646	Q13131	5-AMP-activated protein kinase catalytic subunit alpha-1	PRKAA1	NaN	24.9198	24.2642	24.2002	24.9244	25.1708	0	1	0	1	2	2	6
Q13526;O15428	Q13526;O15428	Peptidyl-prolyl cis-trans isomerase NIMA-interacting 1;Putative PIN1-like protein	PIN1;PIN1P1	NaN	NaN	23.2457	23.5628	23.1203	22.9756	0	0	2	2	0	2	6
Q13641	Q13641	Trophoblast glycoprotein	TPBG	NaN	24.6551	23.9625	23.7386	NaN	24.0163	1	2	1	0	1	1	6
Q13724	Q13724	Mannosyl-oligosaccharide glucosidase	MOGS	24.994	NaN	24.5112	24.658	25.9778	24.9226	1	1	0	0	3	1	6
Q15102	Q15102	Platelet-activating factor acetylhydrolase IB subunit gamma	PAFAH1B3	NaN	23.576	NaN	23.7673	23.9831	23.9529	0	1	1	1	1	2	6
Q15435;Q5HZV9;Q3UM45	Q15435;Q5HZV9;Q3UM45	Protein phosphatase 1 regulatory subunit 7	PPP1R7;Ppp1r7	25.3622	25.4063	25.1997	25.3556	25.9655	25.4901	0	1	0	1	3	1	6
Q15629	Q15629	Translocating chain-associated membrane protein 1	TRAM1	26.76	26.8611	NaN	NaN	27.7613	26.5306	1	0	1	1	2	1	6
Q16822	Q16822	Phosphoenolpyruvate carboxykinase [GTP], mitochondrial	PCK2	25.2657	24.9922	NaN	22.6018	23.1847	24.8264	2	2	0	0	0	2	6
Q6ZVM7	Q6ZVM7	TOM1-like protein 2	TOM1L2	24.0772	NaN	24.4464	24.1869	23.8349	24.0908	0	0	3	2	0	1	6
Q9H8S9;Q7L9L4	Q9H8S9;Q7L9L4	MOB kinase activator 1A;MOB kinase activator 1B	MOB1A;MOB1B	NaN	24.9482	25.1097	25.2854	25.0044	NaN	0	1	2	2	1	0	6
Q86Y82	Q86Y82	Syntaxin-12	STX12	24.2359	NaN	NaN	24.7419	24.8946	25.6132	0	1	0	1	1	3	6
Q8N6T3;Q62848	Q8N6T3;Q62848	ADP-ribosylation factor GTPase-activating protein 1	ARFGAP1;Arfgap1	NaN	NaN	23.9486	23.8056	23.8127	23.8581	2	0	1	1	0	2	6
Q8TBC4	Q8TBC4	NEDD8-activating enzyme E1 catalytic subunit	UBA3	24.1946	24.1436	24.3007	NaN	24.5744	24.1927	0	1	1	1	2	1	6
Q8TC07	Q8TC07	TBC1 domain family member 15	TBC1D15	NaN	NaN	NaN	24.0434	23.5637	NaN	0	2	0	2	2	0	6
Q92530	Q92530	Proteasome inhibitor PI31 subunit	PSMF1	25.3584	25.467	NaN	25.1518	26.1143	25.7225	0	1	1	1	2	1	6
Q96C23	Q96C23	Aldose 1-epimerase	GALM	NaN	24.1279	24.7517	24.4085	24.0723	24.0013	1	0	2	1	1	1	6
Q96C86	Q96C86	m7GpppX diphosphatase	DCPS	NaN	23.3877	24.1604	23.9148	23.3897	23.105	0	1	2	2	1	0	6
Q96F85	Q96F85	CB1 cannabinoid receptor-interacting protein 1	CNRIP1	NaN	NaN	NaN	NaN	NaN	23.0014	0	1	1	1	1	2	6
Q96IJ6	Q96IJ6	Mannose-1-phosphate guanyltransferase alpha	GMPPA	24.2819	24.3232	24.0742	24.2372	24.7339	24.8004	0	1	0	0	2	3	6
Q96PU8	Q96PU8	Protein quaking	QKI	24.4428	24.286	24.8012	24.0039	23.2025	24.0266	1	1	2	1	0	1	6
Q9BSD7	Q9BSD7	Cancer-related nucleoside-triphosphatase	NTPCR	NaN	NaN	24.1053	24.2479	24.1358	24.1534	0	0	3	2	0	1	6
Q9BTT0	Q9BTT0	Acidic leucine-rich nuclear phosphoprotein 32 family member E	ANP32E	24.8533	24.6806	25.1706	25.0951	24.5213	NaN	2	1	1	1	1	0	6
Q9BVC6	Q9BVC6	Transmembrane protein 109	TMEM109	26.8272	26.4468	25.9437	26.0585	26.5152	26.2543	2	0	1	0	1	2	6
Q9BWD1	Q9BWD1	Acetyl-CoA acetyltransferase, cytosolic	ACAT2	24.566	NaN	NaN	NaN	25.2466	25.3741	0	1	1	0	2	2	6
Q9BY44	Q9BY44	Eukaryotic translation initiation factor 2A;Eukaryotic translation initiation factor 2A, N-terminally processed	EIF2A	NaN	28.0445	27.1527	27.3627	26.6477	27.2427	0	1	2	0	1	2	6
Q9C0E8	Q9C0E8	Protein lunapark	LNP	NaN	23.0703	22.9425	23.9944	24.0398	NaN	1	0	1	2	2	0	6
Q9NYF8	Q9NYF8	Bcl-2-associated transcription factor 1	BCLAF1	25.5705	25.39	25.1317	25.3409	25.3482	25.0234	1	0	0	1	2	2	6
Q9UBB6	Q9UBB6	Neurochondrin	NCDN	NaN	NaN	25.0923	25.3844	24.9244	NaN	0	0	2	3	1	0	6
Q9UGP4	Q9UGP4	LIM domain-containing protein 1	LIMD1	NaN	23.4242	23.4301	23.642	NaN	23.8449	0	0	1	1	2	2	6
Q9UHL4	Q9UHL4	Dipeptidyl peptidase 2	DPP7	25.4787	25.5912	25.1002	24.9606	25.3281	25.2604	1	2	0	0	2	1	6
Q9UKG1	Q9UKG1	DCC-interacting protein 13-alpha	APPL1	23.762	23.4517	24.0804	23.6573	23.3131	23.2664	2	0	3	1	0	0	6
Q9Y295	Q9Y295	Developmentally-regulated GTP-binding protein 1	DRG1	24.407	24.613	24.566	24.7266	24.8917	NaN	0	0	1	2	2	1	6
Q9Y2T2;P53677	Q9Y2T2	AP-3 complex subunit mu-1	AP3M1	25.3495	24.9041	25.138	25.1581	25.1843	24.9829	1	1	1	0	3	0	6
Q9Y3A6	Q9Y3A6	Transmembrane emp24 domain-containing protein 5	TMED5	NaN	24.521	24.3235	NaN	25.218	24.2753	1	0	1	1	2	1	6
Q9Y520	Q9Y520	Protein PRRC2C	PRRC2C	NaN	NaN	24.0498	23.8202	23.6221	23.7249	0	1	2	1	1	1	6
Q9Y5S1	Q9Y5S1	Transient receptor potential cation channel subfamily V member 2	TRPV2	NaN	NaN	NaN	NaN	24.368	23.8418	1	0	0	0	3	2	6
Q9Y639	Q9Y639	Neuroplastin	NPTN	NaN	25.1227	25.5829	25.645	25.0008	25.5891	0	1	1	1	1	2	6
Q9Y680	Q9Y680	Peptidyl-prolyl cis-trans isomerase FKBP7	FKBP7	25.1383	25.1673	NaN	24.6346	25.1061	25.2356	1	1	0	1	2	1	6
Q9Y6G9	Q9Y6G9	Cytoplasmic dynein 1 light intermediate chain 1	DYNC1LI1	24.7473	24.8661	24.8836	24.9816	25.1072	NaN	0	1	1	1	2	1	6
O00115	O00115	Deoxyribonuclease-2-alpha	DNASE2	NaN	NaN	NaN	NaN	NaN	24.1381	0	1	1	2	0	1	5
O00560	O00560	Syntenin-1	SDCBP	NaN	24.2898	24.6829	NaN	24.0212	25.1254	0	1	1	1	0	2	5
O14737;P56812	O14737	Programmed cell death protein 5	PDCD5	25.9838	25.7685	25.9242	25.7299	25.8849	NaN	1	1	1	1	1	0	5
O14828	O14828	Secretory carrier-associated membrane protein 3	SCAMP3	24.0665	24.234	NaN	NaN	24.2718	24.2644	1	1	0	0	2	1	5
O43504	O43504	Ragulator complex protein LAMTOR5	LAMTOR5	26.2084	NaN	25.3331	24.6838	25.1505	25.5147	2	0	0	0	1	2	5
O75351	O75351	Vacuolar protein sorting-associated protein 4B	VPS4B	24.0656	24.1861	NaN	24.3785	23.8501	24.129	0	0	1	1	2	1	5
O75643	O75643	U5 small nuclear ribonucleoprotein 200 kDa helicase	SNRNP200	NaN	NaN	25.2001	25.6634	NaN	NaN	0	0	2	2	0	1	5
O75832;Q9Z2X2	O75832;Q9Z2X2	26S proteasome non-ATPase regulatory subunit 10	PSMD10;Psmd10	24.7837	NaN	25.2241	25.5248	24.8797	25.1765	0	0	1	2	0	2	5
O75962;Q1LUA6	O75962	Triple functional domain protein	TRIO	NaN	24.4351	NaN	24.3527	24.6882	NaN	0	1	1	2	1	0	5
O76024	O76024	Wolframin	WFS1	NaN	23.7418	24.1731	24.1091	25.4729	24.3077	1	0	1	0	3	0	5
O94903;Q9Z2Y8	O94903	Proline synthase co-transcribed bacterial homolog protein	PROSC	NaN	24.0184	NaN	24.0768	23.8969	24.0061	0	0	1	2	1	1	5
O95197	O95197	Reticulon-3	Rtn3;RTN3	26.1771	25.9442	26.1626	26.2973	25.7618	25.4825	1	2	0	1	0	1	5
O95297	O95297	Myelin protein zero-like protein 1	MPZL1	NaN	NaN	24.0113	24.1665	23.4895	23.7463	0	0	2	2	0	1	5
O95456;Q9JK23	O95456;Q9JK23	Proteasome assembly chaperone 1	PSMG1;Psmg1	NaN	24.6821	NaN	NaN	24.3959	NaN	1	1	0	0	2	1	5
O95881	O95881	Thioredoxin domain-containing protein 12	TXNDC12	26.2091	25.2691	24.5331	24.4964	25.2829	25.4377	2	1	0	0	1	1	5
P07093	P07093	Glia-derived nexin	SERPINE2	23.7509	23.8372	24.3665	24.3735	24.3263	24.6971	0	1	1	1	1	1	5
P08621;Q62376	P08621;Q62376	U1 small nuclear ribonucleoprotein 70 kDa	SNRNP70;Snrnp70	NaN	NaN	25.1774	NaN	25.4159	25.2618	0	1	2	0	1	1	5
P09417	P09417	Dihydropteridine reductase	QDPR	NaN	25.6626	25.5286	25.9719	25.3116	NaN	1	1	1	2	0	0	5
P11387;Q969P6	P11387	DNA topoisomerase 1	TOP1	NaN	NaN	NaN	NaN	24.7173	24.5664	1	0	1	1	1	1	5
P18583	P18583	Protein SON	SON	23.5766	23.609	22.9552	NaN	23.1759	23.7423	1	1	0	0	1	2	5
P20020	P20020	Plasma membrane calcium-transporting ATPase 1	ATP2B1	NaN	23.513	23.4747	23.3982	23.9425	23.631	0	0	1	1	2	1	5
P20645	P20645	Cation-dependent mannose-6-phosphate receptor	M6PR	23.9142	23.9232	24.529	24.6652	23.7004	23.4994	0	0	3	2	0	0	5
P21283;Q5XIY6	P21283	V-type proton ATPase subunit C 1	ATP6V1C1	NaN	23.9703	NaN	24.9947	24.4286	24.0315	0	0	1	3	0	1	5
P24390	P24390	ER lumen protein-retaining receptor 1	Kdelr1;KDELR1	NaN	24.4443	25.0506	25.2157	NaN	NaN	0	0	2	2	1	0	5
P24821	P24821	Tenascin	TNC	23.9169	23.5047	24.8997	24.2024	23.6556	23.763	1	1	1	1	0	1	5
P25325	P25325	3-mercaptopyruvate sulfurtransferase	MPST	NaN	NaN	NaN	NaN	24.1387	NaN	1	1	0	0	1	2	5
P31040;P31039;Q94523;Q7ZVF3	P31040;P31039;Q94523;Q7ZVF3	Succinate dehydrogenase [ubiquinone] flavoprotein subunit, mitochondrial	SDHA;SdhA;sdha	NaN	24.3099	NaN	NaN	NaN	23.4875	0	2	1	0	1	1	5
P38117;Q2TBV3;Q9DCW4	P38117	Electron transfer flavoprotein subunit beta	ETFB	23.9849	23.907	23.6398	23.5753	24.1223	26.144	0	1	0	1	1	2	5
P42765	P42765	3-ketoacyl-CoA thiolase, mitochondrial	ACAA2	25.7656	25.4816	NaN	NaN	25.3232	25.7112	0	2	0	0	1	2	5
P49321	P49321	Nuclear autoantigenic sperm protein	NASP	23.7634	23.2869	24.0439	24.2044	NaN	23.5052	0	0	2	3	0	0	5
P52758	P52758	Ribonuclease UK114	HRSP12	NaN	23.686	25.5104	25.5034	24.2859	24.4473	0	0	2	2	0	1	5
P53582	P53582	Methionine aminopeptidase 1	METAP1	24.6317	24.5081	24.6302	24.8133	24.3574	NaN	0	1	1	2	1	0	5
P54652	P54652	Heat shock-related 70 kDa protein 2	HSPA2	NaN	NaN	23.7912	23.9747	NaN	23.9184	1	0	1	2	0	1	5
P54709	P54709	Sodium/potassium-transporting ATPase subunit beta-3	ATP1B3	NaN	NaN	NaN	NaN	NaN	24.8637	0	0	0	2	1	2	5
P61009	P61009	Signal peptidase complex subunit 3	SPCS3	24.9668	24.6254	23.9704	24.0658	25.4353	25.1867	1	0	0	0	2	2	5
P84085	P84085	ADP-ribosylation factor 5	ARF5	NaN	NaN	25.3292	25.6537	24.8477	NaN	0	0	1	2	2	0	5
Q00796	Q00796	Sorbitol dehydrogenase	SORD	24.7359	NaN	23.7459	24.1954	24.7568	24.6115	0	0	2	2	1	0	5
Q13144;P47823	Q13144	Translation initiation factor eIF-2B subunit epsilon	EIF2B5	22.8937	NaN	23.8392	23.9238	NaN	NaN	1	1	1	1	1	0	5
Q13428;O08784	Q13428;O08784	Treacle protein	TCOF1;Tcof1	NaN	23.5743	23.4247	23.2147	23.4149	NaN	1	1	1	1	1	0	5
Q14554	Q14554	Protein disulfide-isomerase A5	PDIA5	24.2841	24.2817	23.7315	NaN	25.3259	25.4044	0	0	0	0	2	3	5
Q15036	Q15036	Sorting nexin-17	SNX17	NaN	NaN	23.6961	23.9869	24.1776	23.7228	0	0	1	2	1	1	5
Q15276	Q15276	Rab GTPase-binding effector protein 1	RABEP1	NaN	NaN	NaN	22.1998	NaN	NaN	0	1	1	1	1	1	5
Q16832	Q16832	Discoidin domain-containing receptor 2	DDR2	NaN	NaN	22.9964	23.0943	23.3258	23.1369	0	0	1	0	3	1	5
Q3SY69	Q3SY69	Mitochondrial 10-formyltetrahydrofolate dehydrogenase	ALDH1L2	NaN	NaN	NaN	NaN	NaN	25.5632	1	1	0	0	1	2	5
Q53GQ0	Q53GQ0	Very-long-chain 3-oxoacyl-CoA reductase	HSD17B12	NaN	NaN	NaN	NaN	NaN	23.7972	0	0	2	1	1	1	5
Q5BKZ1	Q5BKZ1	DBIRD complex subunit ZNF326	ZNF326	23.6569	23.4009	23.3442	23.1286	23.2774	NaN	1	1	1	1	1	0	5
Q96F07	Q96F07	Cytoplasmic FMR1-interacting protein 2	Cyfip2;CYFIP2	24.7068	24.6912	24.8534	24.8573	24.7295	24.6236	0	2	1	1	0	1	5
Q7L5N1	Q7L5N1	COP9 signalosome complex subunit 6	COPS6	24.1071	24.0212	24.2479	24.4986	24.0925	24.1503	0	0	1	3	1	0	5
Q86X76	Q86X76	Nitrilase homolog 1	NIT1	NaN	NaN	NaN	23.1712	NaN	NaN	1	0	1	2	1	0	5
Q8N0U8	Q8N0U8	Vitamin K epoxide reductase complex subunit 1-like protein 1	VKORC1L1	NaN	23.9348	23.918	23.9983	24.9194	23.9753	1	1	0	1	2	0	5
Q8ND56	Q8ND56	Protein LSM14 homolog A	LSM14A	24.5476	24.7325	24.0449	23.9255	24.327	24.7743	1	1	0	0	1	2	5
Q8TD19	Q8TD19	Serine/threonine-protein kinase Nek9	NEK9	23.6897	23.6754	24.1246	23.5846	23.7586	24.1623	0	0	2	1	1	1	5
Q8WWX9	Q8WWX9	Selenoprotein M	SELM	24.8443	24.877	NaN	NaN	24.8867	25.1524	1	1	0	0	2	1	5
Q92544	Q92544	Transmembrane 9 superfamily member 4	TM9SF4	NaN	NaN	NaN	NaN	NaN	22.9566	0	1	1	0	2	1	5
Q92599;Q8CHH9	Q92599	Septin-8	2008-09-01	24.0522	23.4969	NaN	NaN	23.4844	23.4247	1	1	1	0	1	1	5
Q969X1	Q969X1	Protein lifeguard 3	TMBIM1	NaN	23.6655	NaN	24.1888	23.7268	23.6648	0	1	1	2	1	0	5
Q96A72;P61326;Q566Y8	Q96A72;P61326;Q566Y8	Protein mago nashi homolog 2;Protein mago nashi homolog	MAGOHB;MAGOH;magoh	NaN	24.7513	24.3781	24.4406	24.3516	24.2626	1	1	0	0	2	1	5
Q96KP1	Q96KP1	Exocyst complex component 2	EXOC2	NaN	NaN	24.3861	24.3127	24.4547	24.0232	0	0	0	2	2	1	5
Q96KR1	Q96KR1	Zinc finger RNA-binding protein	ZFR	NaN	NaN	23.5324	23.6786	23.3806	NaN	0	1	1	0	2	1	5
Q96N67	Q96N67	Dedicator of cytokinesis protein 7	DOCK7	NaN	NaN	23.8934	23.4934	23.7505	NaN	0	0	1	1	2	1	5
Q99442	Q99442	Translocation protein SEC62	SEC62	NaN	25.8364	23.8353	23.5505	26.4639	24.9896	0	1	0	1	2	1	5
Q99627	Q99627	COP9 signalosome complex subunit 8	COPS8	NaN	25.0522	25.223	NaN	NaN	24.944	0	1	2	0	1	1	5
Q9BPX5	Q9BPX5	Actin-related protein 2/3 complex subunit 5-like protein	ARPC5L	NaN	NaN	NaN	NaN	25.1777	NaN	1	1	1	0	1	1	5
Q9BQS8;Q8VDC1	Q9BQS8	FYVE and coiled-coil domain-containing protein 1	FYCO1	NaN	NaN	25.1218	25.0637	24.873	24.8206	0	0	2	1	1	1	5
Q9BRP8	Q9BRP8	Partner of Y14 and mago	WIBG	NaN	24.2267	24.0644	23.9366	24.5108	24.4617	0	1	1	0	2	1	5
Q9BRR6	Q9BRR6	ADP-dependent glucokinase	ADPGK	23.5968	NaN	NaN	23.5967	24.0201	24.3807	0	1	1	0	1	2	5
Q9BUN8	Q9BUN8	Derlin-1	DERL1	25.2911	25.2532	NaN	24.9632	24.8821	24.4216	1	1	0	2	0	1	5
Q9C005	Q9C005	Protein dpy-30 homolog	DPY30	25.5483	25.7565	25.3317	25.0435	25.4761	26.3916	0	0	0	0	2	3	5
Q9GZX9	Q9GZX9	Twisted gastrulation protein homolog 1	TWSG1	25.0552	24.4782	23.6682	NaN	24.6344	NaN	2	0	0	0	1	2	5
Q9H098	Q9H098	Protein FAM107B	FAM107B	24.4598	24.2975	24.3577	24.1627	24.276	24.2342	2	0	0	0	2	1	5
Q9H3H3	Q9H3H3	UPF0696 protein C11orf68	C11orf68	24.6949	24.7003	24.8814	25.2987	24.4722	24.8726	0	0	2	2	0	1	5
Q9H488	Q9H488	GDP-fucose protein O-fucosyltransferase 1	POFUT1	NaN	24.438	24.2998	NaN	24.9548	NaN	0	1	1	0	2	1	5
Q9H6Z4	Q9H6Z4	Ran-binding protein 3	RANBP3	NaN	NaN	NaN	23.0923	NaN	NaN	0	0	2	2	0	1	5
Q9HBL0;Q9GLM4;Q63HR2	Q9HBL0;Q9GLM4	Tensin-1	TNS1	24.8142	24.5163	NaN	24.2862	24.1787	24.4504	2	1	0	0	0	2	5
Q9NQ88	Q9NQ88	Fructose-2,6-bisphosphatase TIGAR	TIGAR	NaN	24.4605	23.8988	24.3247	24.5601	24.5147	0	1	1	1	1	1	5
Q9NTJ5	Q9NTJ5	Phosphatidylinositide phosphatase SAC1	SACM1L	24.1785	24.399	24.0229	24.0802	24.2066	24.5491	1	1	0	0	1	2	5
Q9NXG2	Q9NXG2	THUMP domain-containing protein 1	THUMPD1	24.443	24.4284	23.8006	24.2364	23.9213	23.8099	1	2	1	0	1	0	5
Q9NY12	Q9NY12	H/ACA ribonucleoprotein complex subunit 1	GAR1	NaN	24.7105	NaN	NaN	24.3431	NaN	0	1	1	1	2	0	5
Q9UBT2;Q7SXG4	Q9UBT2	SUMO-activating enzyme subunit 2	UBA2	NaN	NaN	24.7353	25.1158	24.4682	24.4291	1	0	1	2	0	1	5
Q9UHD9	Q9UHD9	Ubiquilin-2	UBQLN2	25.0852	NaN	26.0407	25.5541	NaN	25.4261	0	0	3	2	0	0	5
Q9UI10	Q9UI10	Translation initiation factor eIF-2B subunit delta	EIF2B4	23.1049	23.1011	22.7588	NaN	22.9776	23.0324	1	0	0	0	2	2	5
Q9UI12	Q9UI12	V-type proton ATPase subunit H	ATP6V1H	NaN	NaN	25.0274	25.3616	24.7649	24.4451	0	0	2	2	1	0	5
Q9UJW0	Q9UJW0	Dynactin subunit 4	DCTN4	23.7493	23.442	23.3514	23.2873	NaN	24.3944	0	0	2	0	1	2	5
Q9UNF1	Q9UNF1	Melanoma-associated antigen D2	MAGED2	NaN	NaN	NaN	NaN	NaN	23.6481	0	1	1	1	1	1	5
Q9UNN8	Q9UNN8	Endothelial protein C receptor	PROCR	23.1629	23.177	23.4563	23.5718	NaN	24.6139	0	0	1	1	1	2	5
Q9Y2X3	Q9Y2X3	Nucleolar protein 58	NOP58	NaN	23.6785	23.9145	23.8825	23.6814	23.5966	0	1	1	0	2	1	5
Q9Y5L0	Q9Y5L0	Transportin-3	TNPO3	NaN	23.7255	23.7951	24.1723	23.7894	NaN	0	0	1	3	1	0	5
Q9Y6R0;P49757	Q9Y6R0	Numb-like protein	NUMBL	NaN	23.8038	24.2461	24.1018	NaN	23.7968	0	1	2	2	0	0	5
Q9Y6Y8	Q9Y6Y8	SEC23-interacting protein	SEC23IP	24.6579	NaN	24.9762	24.9646	NaN	25.1779	1	0	0	2	0	2	5
Q13510	Q13510	Acid ceramidase;Acid ceramidase subunit alpha;Acid ceramidase subunit beta	ASAH1	25.5751	NaN	25.478	25.5309	NaN	25.3382	0	0	2	2	0	0	4
A5YKK6	A5YKK6	CCR4-NOT transcription complex subunit 1	Cnot1;CNOT1	23.7985	23.8046	24.0264	24.5374	23.8462	23.4063	0	0	1	2	1	0	4
O00499	O00499	Myc box-dependent-interacting protein 1	BIN1	23.2856	NaN	23.5353	NaN	NaN	22.9631	1	0	1	1	0	1	4
O00567	O00567	Nucleolar protein 56	NOP56	NaN	NaN	22.3736	22.6383	NaN	NaN	0	0	1	1	1	1	4
O14618;Q9WU84	O14618;Q9WU84	Copper chaperone for superoxide dismutase	CCS;Ccs	24.3804	24.116	NaN	NaN	NaN	24.2552	2	0	0	0	0	2	4
O43252	O43252	Bifunctional 3-phosphoadenosine 5-phosphosulfate synthase 1;Sulfate adenylyltransferase;Adenylyl-sulfate kinase	PAPSS1	24.3623	NaN	24.1215	24.1136	NaN	24.1052	0	0	2	2	0	0	4
O43617	O43617	Trafficking protein particle complex subunit 3	TRAPPC3	24.1857	24.115	24.4265	24.5578	24.462	NaN	0	1	0	1	2	0	4
O75489	O75489	NADH dehydrogenase [ubiquinone] iron-sulfur protein 3, mitochondrial	NDUFS3	NaN	NaN	NaN	NaN	23.4621	24.8204	1	1	0	0	1	1	4
O76021	O76021	Ribosomal L1 domain-containing protein 1	RSL1D1	24.8761	NaN	NaN	NaN	25.6431	24.9522	1	0	0	1	2	0	4
O94874	O94874	E3 UFM1-protein ligase 1	UFL1	NaN	23.6954	NaN	22.7524	NaN	NaN	0	1	1	1	1	0	4
O95486	O95486	Protein transport protein Sec24A	SEC24A	NaN	NaN	NaN	NaN	NaN	22.8687	0	0	1	0	1	2	4
O95831	O95831	Apoptosis-inducing factor 1, mitochondrial	AIFM1	24.1569	NaN	23.7675	23.6867	24.0054	25.0056	0	1	0	0	0	3	4
O95980	O95980	Reversion-inducing cysteine-rich protein with Kazal motifs	RECK	NaN	NaN	NaN	24.139	NaN	24.8163	0	0	1	1	0	2	4
P02794	P02794	Ferritin heavy chain;Ferritin heavy chain, N-terminally processed	FTH1	NaN	24.6556	25.7277	25.6062	24.7548	26.9326	0	0	1	1	0	2	4
P19404	P19404	NADH dehydrogenase [ubiquinone] flavoprotein 2, mitochondrial	NDUFV2	24.77	NaN	NaN	NaN	NaN	24.8931	1	1	0	0	0	2	4
P05161	P05161	Ubiquitin-like protein ISG15	ISG15	NaN	NaN	NaN	NaN	NaN	24.5785	0	0	1	1	1	1	4
Q16778;P33778;P23527;P06899;Q9D2U9;Q8N257;Q8CGP0;Q64524;Q6DRA6;Q6DN03	Q16778;P33778;P23527;P06899;Q9D2U9;Q8N257;Q8CGP0;Q64524	Histone H2B type 2-E;Histone H2B type 1-B;Histone H2B type 1-O;Histone H2B type 1-J;Histone H2B type 3-A;Histone H2B type 3-B	HIST2H2BE;HIST1H2BB;HIST1H2BO;HIST1H2BJ;Hist3h2ba;HIST3H2BB;Hist3h2bb;Hist2h2be	NaN	NaN	NaN	NaN	NaN	26.9718	1	0	0	0	2	1	4
P07585	P07585	Decorin	DCN	23.755	23.3106	24.1359	23.1503	23.7082	23.4252	1	0	0	1	1	1	4
P08579	P08579	U2 small nuclear ribonucleoprotein B	SNRPB2	NaN	23.9148	NaN	23.3871	NaN	NaN	0	1	1	2	0	0	4
P09874	P09874	Poly [ADP-ribose] polymerase 1	PARP1	NaN	NaN	24.4523	24.8764	NaN	NaN	0	0	1	3	0	0	4
P14209	P14209	CD99 antigen	CD99	NaN	NaN	NaN	26.0173	26.9231	NaN	0	0	1	1	2	0	4
P14406	P14406	Cytochrome c oxidase subunit 7A2, mitochondrial	COX7A2	25.0944	NaN	24.2751	24.5625	24.6046	NaN	1	0	0	0	2	1	4
P14735	P14735	Insulin-degrading enzyme	IDE	NaN	24.0099	24.2598	24.316	23.8625	NaN	0	1	1	1	1	0	4
P15848;P33727	P15848;P33727	Arylsulfatase B	ARSB	NaN	NaN	23.8634	NaN	24.3596	24.1965	0	0	1	1	1	1	4
P20936	P20936	Ras GTPase-activating protein 1	RASA1	NaN	24.5472	24.7487	24.7607	24.7945	24.4406	0	0	1	1	2	0	4
P27487;P81425	P27487;P81425	Dipeptidyl peptidase 4;Dipeptidyl peptidase 4 membrane form;Dipeptidyl peptidase 4 soluble form	DPP4	23.8977	24.4044	NaN	23.2726	NaN	NaN	1	2	0	1	0	0	4
P23141;Q9UKY3;Q8VCT4	P23141;Q9UKY3	Liver carboxylesterase 1;Putative inactive carboxylesterase 4	CES1;CES1P1	NaN	NaN	NaN	NaN	24.9225	24.7143	0	0	0	0	2	2	4
P25445	P25445	Tumor necrosis factor receptor superfamily member 6	FAS	NaN	NaN	NaN	NaN	NaN	23.4765	0	0	1	1	1	1	4
P30049	P30049	ATP synthase subunit delta, mitochondrial	ATP5D	25.1843	25.117	NaN	NaN	25.0477	26.5663	1	0	0	0	0	3	4
P36507	P36507	Dual specificity mitogen-activated protein kinase kinase 2	MAP2K2	NaN	24.5416	24.5729	24.6787	24.3819	24.3752	0	0	3	1	0	0	4
P40123	P40123	Adenylyl cyclase-associated protein 2	CAP2	NaN	NaN	NaN	23.1641	NaN	NaN	1	0	1	1	1	0	4
P41226	P41226	Ubiquitin-like modifier-activating enzyme 7	UBA7	NaN	NaN	NaN	22.0654	NaN	NaN	0	0	1	1	1	1	4
P42226	P42226	Signal transducer and activator of transcription 6	STAT6	NaN	NaN	NaN	NaN	NaN	22.9707	0	0	1	1	0	2	4
P42677	P42677	40S ribosomal protein S27	RPS27	27.0435	26.8466	26.6775	NaN	27.0574	NaN	1	1	1	0	1	0	4
P49915	P49915	GMP synthase [glutamine-hydrolyzing]	GMPS	NaN	24.0164	23.3456	23.3404	NaN	NaN	1	1	1	1	0	0	4
P51116	P51116	Fragile X mental retardation syndrome-related protein 2	FXR2	NaN	NaN	NaN	NaN	NaN	23.8234	1	0	0	0	1	2	4
P51580	P51580	Thiopurine S-methyltransferase	TPMT	NaN	24.3691	24.1096	23.9538	23.8267	24.1163	0	0	3	1	0	0	4
P51812	P51812	Ribosomal protein S6 kinase alpha-3	RPS6KA3	24.2913	24.1424	23.9422	23.9245	24.0855	24.1605	1	0	0	0	2	1	4
P52434	P52434	DNA-directed RNA polymerases I, II, and III subunit RPABC3	POLR2H	NaN	NaN	NaN	NaN	NaN	24.8381	1	0	1	0	1	1	4
P52594	P52594	Arf-GAP domain and FG repeat-containing protein 1	AGFG1	NaN	24.4131	24.4399	24.2551	23.879	NaN	0	1	1	1	1	0	4
P52888	P52888	Thimet oligopeptidase	THOP1	NaN	24.1928	25.226	25.293	NaN	24.2516	0	1	1	1	0	1	4
P53367	P53367	Arfaptin-1	ARFIP1	NaN	23.2171	NaN	NaN	23.3327	NaN	0	1	1	1	1	0	4
P62256	P62256	Ubiquitin-conjugating enzyme E2 H	UBE2H	23.864	24.1511	24.1025	24.2931	NaN	NaN	0	0	1	2	0	1	4
P62310	P62310	U6 snRNA-associated Sm-like protein LSm3	LSM3	24.9004	24.7234	25.0705	25.0982	24.4644	NaN	0	0	2	2	0	0	4
Q04721	Q04721	Neurogenic locus notch homolog protein 2;Notch 2 extracellular truncation;Notch 2 intracellular domain	NOTCH2	NaN	NaN	NaN	22.4608	NaN	NaN	0	0	2	2	0	0	4
Q12965;Q1DLP2;P0CP01;P0CP00;A8PWF6	Q12965;Q1DLP2;P0CP01;P0CP00;A8PWF6	Unconventional myosin-Ie	MYO1E	NaN	NaN	NaN	NaN	NaN	23.0246	0	0	1	1	1	1	4
Q13423	Q13423	NAD(P) transhydrogenase, mitochondrial	NNT	24.2196	24.3147	23.9523	23.8865	24.3646	25.2629	0	0	0	1	0	3	4
Q15006	Q15006	ER membrane protein complex subunit 2	EMC2	NaN	NaN	NaN	NaN	23.6717	23.4035	1	0	0	0	2	1	4
Q15599;Q9JHL1	Q15599;Q9JHL1	Na(+)/H(+) exchange regulatory cofactor NHE-RF2	SLC9A3R2;Slc9a3r2	24.6345	24.5195	NaN	NaN	25.0041	26.0519	0	0	0	0	1	3	4
Q15650	Q15650	Activating signal cointegrator 1	TRIP4	NaN	22.7796	23.1559	NaN	22.7182	22.5779	0	1	2	1	0	0	4
Q16537	Q16537	Serine/threonine-protein phosphatase 2A 56 kDa regulatory subunit epsilon isoform	PPP2R5E	NaN	NaN	NaN	NaN	24.4014	NaN	0	0	1	0	2	1	4
Q4G0F5	Q4G0F5	Vacuolar protein sorting-associated protein 26B	VPS26B	24.1393	24.1989	24.5803	24.3011	24.193	24.0109	0	0	2	1	1	0	4
Q5H9R7	Q5H9R7	Serine/threonine-protein phosphatase 6 regulatory subunit 3	PPP6R3	23.2258	NaN	NaN	23.8057	NaN	NaN	0	0	1	2	1	0	4
Q9Y4E1;Q641Q2;Q5SRD0	Q9Y4E1;Q641Q2	WASH complex subunit FAM21C;WASH complex subunit FAM21A	FAM21C;FAM21A	23.5534	NaN	23.4493	23.6858	NaN	23.574	1	0	2	0	0	1	4
Q7RTV0	Q7RTV0	PHD finger-like domain-containing protein 5A	PHF5A	NaN	NaN	23.8537	23.7462	22.85	23.0386	0	0	1	1	1	1	4
Q8N766	Q8N766	ER membrane protein complex subunit 1	EMC1	NaN	NaN	24.0506	NaN	NaN	NaN	1	0	1	0	1	1	4
Q8TB61	Q8TB61	Adenosine 3-phospho 5-phosphosulfate transporter 1	SLC35B2	24.5965	24.5898	25.4008	25.2962	25.3321	24.7908	0	0	2	1	1	0	4
Q8TDX7;Q9HC98	Q8TDX7;Q9HC98	Serine/threonine-protein kinase Nek7;Serine/threonine-protein kinase Nek6	NEK7;NEK6	23.8422	24.2621	23.7691	23.7283	23.9309	NaN	1	2	0	0	1	0	4
Q8TEX9	Q8TEX9	Importin-4	IPO4	NaN	23.775	23.568	23.4799	23.1988	22.8987	0	1	0	2	1	0	4
Q8WZA0	Q8WZA0	Protein LZIC	LZIC	24.3534	NaN	25.2337	NaN	NaN	24.717	1	0	2	0	0	1	4
Q92504	Q92504	Zinc transporter SLC39A7	SLC39A7	23.4111	23.622	23.1873	23.5195	25.3897	23.8001	0	1	0	0	2	1	4
Q92572	Q92572	AP-3 complex subunit sigma-1	AP3S1	NaN	NaN	NaN	NaN	NaN	24.2045	0	1	1	0	1	1	4
Q92575	Q92575	UBX domain-containing protein 4	UBXN4	NaN	NaN	NaN	22.3365	NaN	NaN	0	1	0	2	1	0	4
Q92626	Q92626	Peroxidasin homolog	PXDN	25.0489	24.8214	22.9519	24.2915	25.6577	25.8597	0	0	0	0	1	3	4
Q92882	Q92882	Osteoclast-stimulating factor 1	OSTF1	NaN	NaN	23.4162	NaN	24.753	24.6506	0	0	1	1	1	1	4
Q96A00	Q96A00	Protein phosphatase 1 regulatory subunit 14A	PPP1R14A	NaN	NaN	24.1732	24.2255	23.9194	24.111	0	0	1	1	2	0	4
Q96A65	Q96A65	Exocyst complex component 4	EXOC4	NaN	24.4387	24.1742	24.5352	24.7748	24.1791	0	0	1	2	1	0	4
Q96B54	Q96B54	Zinc finger protein 428	ZNF428	NaN	NaN	22.8191	22.7042	NaN	22.3935	0	0	2	2	0	0	4
Q96CS3	Q96CS3	FAS-associated factor 2	FAF2	NaN	24.4514	23.7971	23.8948	24.0652	23.8947	0	2	0	0	1	1	4
Q96QR8	Q96QR8	Transcriptional activator protein Pur-beta	PURB	23.9508	23.8617	24.3381	24.1458	23.718	NaN	0	0	2	2	0	0	4
Q99614	Q99614	Tetratricopeptide repeat protein 1	TTC1	NaN	NaN	23.8894	NaN	23.9233	24.2691	0	1	1	0	1	1	4
Q99685	Q99685	Monoglyceride lipase	MGLL	NaN	NaN	24.2456	24.1728	24.6533	24.9049	0	0	0	0	2	2	4
Q9BW60	Q9BW60	Elongation of very long chain fatty acids protein 1	ELOVL1	NaN	NaN	NaN	NaN	22.4699	NaN	0	1	1	1	1	0	4
Q9H2H8	Q9H2H8	Peptidyl-prolyl cis-trans isomerase-like 3	PPIL3	NaN	24.0702	24.3022	23.863	23.5462	NaN	0	1	1	1	1	0	4
Q9H2M9	Q9H2M9	Rab3 GTPase-activating protein non-catalytic subunit	RAB3GAP2	24.4324	24.4443	24.82	24.7521	24.3879	24.6661	0	0	2	1	1	0	4
Q9H3M7	Q9H3M7	Thioredoxin-interacting protein	TXNIP	NaN	NaN	NaN	23.4435	NaN	23.4793	0	0	1	1	0	2	4
Q9NS69	Q9NS69	Mitochondrial import receptor subunit TOM22 homolog	TOMM22	NaN	24.6362	24.4238	24.3953	24.4133	24.912	0	0	1	1	0	2	4
Q9NS86	Q9NS86	LanC-like protein 2	LANCL2	23.6436	NaN	23.6116	23.697	NaN	NaN	1	0	1	2	0	0	4
Q9NW15	Q9NW15	Anoctamin-10	ANO10	NaN	NaN	NaN	NaN	NaN	24.6987	1	0	1	1	1	0	4
Q9NZ08	Q9NZ08	Endoplasmic reticulum aminopeptidase 1	ERAP1	24.0821	24.2277	NaN	NaN	NaN	NaN	1	2	0	0	0	1	4
Q9NZL4	Q9NZL4	Hsp70-binding protein 1	HSPBP1	NaN	NaN	NaN	NaN	NaN	23.9007	0	1	1	1	1	0	4
Q9P266	Q9P266	Junctional protein associated with coronary artery disease	KIAA1462	NaN	NaN	23.9575	23.6299	NaN	NaN	0	0	2	2	0	0	4
Q9P2R3	Q9P2R3	Rabankyrin-5	ANKFY1	23.8304	23.9716	23.965	24.0889	NaN	NaN	1	1	1	1	0	0	4
Q9UKV3	Q9UKV3	Apoptotic chromatin condensation inducer in the nucleus	ACIN1	24.4266	24.3549	24.118	23.9004	NaN	24.4164	1	1	0	0	0	2	4
Q9UM54	Q9UM54	Unconventional myosin-VI	MYO6	NaN	NaN	24.2987	NaN	24.4234	24.3552	0	0	2	0	1	1	4
Q9Y2H0	Q9Y2H0	Disks large-associated protein 4	DLGAP4	NaN	NaN	23.6007	23.3521	22.8548	23.0156	0	0	2	1	1	0	4
Q9Y5B9	Q9Y5B9	FACT complex subunit SPT16	SUPT16H	NaN	NaN	23.4074	23.3806	NaN	NaN	0	0	2	1	1	0	4
Q9Y5P6	Q9Y5P6	Mannose-1-phosphate guanyltransferase beta	GMPPB	NaN	NaN	NaN	NaN	NaN	21.0879	0	1	1	0	1	1	4
Q9Y6H1;Q5T1J5	Q9Y6H1;Q5T1J5	Coiled-coil-helix-coiled-coil-helix domain-containing protein 2;Putative coiled-coil-helix-coiled-coil-helix domain-containing protein CHCHD2P9, mitochondrial	CHCHD2;CHCHD2P9	23.5691	23.6698	23.9308	23.951	NaN	NaN	1	0	0	2	0	1	4
O00186	O00186	Syntaxin-binding protein 3	STXBP3	NaN	NaN	NaN	22.9087	22.3144	22.4439	0	0	0	1	1	1	3
O00754	O00754	Lysosomal alpha-mannosidase;Lysosomal alpha-mannosidase A peptide;Lysosomal alpha-mannosidase B peptide;Lysosomal alpha-mannosidase C peptide;Lysosomal alpha-mannosidase D peptide;Lysosomal alpha-mannosidase E peptide	MAN2B1	NaN	NaN	NaN	23.3427	23.6826	23.8642	0	0	0	1	0	2	3
O15116	O15116	U6 snRNA-associated Sm-like protein LSm1	LSM1	NaN	NaN	23.9077	24.1874	NaN	23.6049	0	0	1	1	0	1	3
O15118	O15118	Niemann-Pick C1 protein	NPC1	NaN	NaN	NaN	NaN	24.1434	NaN	0	0	0	0	2	1	3
O15258	O15258	Protein RER1	RER1	NaN	NaN	24.9582	NaN	NaN	NaN	0	0	2	1	0	0	3
O43670	O43670	BUB3-interacting and GLEBS motif-containing protein ZNF207	ZNF207	23.9267	24.1009	24.6758	24.1274	23.9656	23.9203	0	0	2	1	0	0	3
O43818	O43818	U3 small nucleolar RNA-interacting protein 2	RRP9	NaN	23.5645	NaN	23.5912	22.9131	NaN	0	0	0	1	2	0	3
O43823	O43823	A-kinase anchor protein 8	AKAP8	NaN	NaN	24.377	NaN	NaN	NaN	0	1	1	0	0	1	3
O60488	O60488	Long-chain-fatty-acid--CoA ligase 4	ACSL4	NaN	NaN	NaN	NaN	NaN	23.7401	1	0	1	1	0	0	3
O60524	O60524	Nuclear export mediator factor NEMF	NEMF	NaN	NaN	NaN	23.1587	NaN	NaN	0	1	1	1	0	0	3
O75400	O75400	Pre-mRNA-processing factor 40 homolog A	PRPF40A	24.3805	NaN	24.6144	24.8309	NaN	NaN	0	0	1	2	0	0	3
O75431	O75431	Metaxin-2	MTX2	24.1158	NaN	24.0618	NaN	NaN	NaN	1	1	1	0	0	0	3
O75663	O75663	TIP41-like protein	TIPRL	NaN	NaN	24.6758	NaN	NaN	NaN	0	0	2	0	1	0	3
O75911	O75911	Short-chain dehydrogenase/reductase 3	DHRS3	24.5414	24.2235	23.8422	NaN	NaN	NaN	1	1	1	0	0	0	3
O95352;Q9D906	O95352;Q9D906	Ubiquitin-like modifier-activating enzyme ATG7	ATG7;Atg7	NaN	NaN	NaN	NaN	NaN	21.8425	0	0	1	1	1	0	3
O96005	O96005	Cleft lip and palate transmembrane protein 1	CLPTM1	NaN	NaN	NaN	NaN	NaN	24.4528	1	0	0	0	1	1	3
P05121	P05121	Plasminogen activator inhibitor 1	SERPINE1	24.8004	24.4536	24.5921	24.4321	24.578	24.9529	0	0	1	1	0	1	3
P06737	P06737	Glycogen phosphorylase, liver form	PYGL	NaN	NaN	NaN	NaN	NaN	24.4775	0	0	1	0	1	1	3
P08574	P08574	Cytochrome c1, heme protein, mitochondrial	CYC1	23.7504	NaN	NaN	NaN	NaN	23.6222	0	0	0	0	0	3	3
P15104	P15104	Glutamine synthetase	GLUL	NaN	NaN	NaN	NaN	23.938	NaN	0	0	0	0	2	1	3
P17252;P05126;P05771	P17252	Protein kinase C alpha type	PRKCA	NaN	NaN	25.142	NaN	NaN	25.1316	0	0	1	1	0	1	3
P22090	P22090	40S ribosomal protein S4, Y isoform 1	RPS4Y1	NaN	NaN	NaN	NaN	25.2139	24.6801	0	0	0	0	2	1	3
P28062	P28062	Proteasome subunit beta type-8	PSMB8	NaN	NaN	NaN	NaN	NaN	25.1023	0	0	0	1	1	1	3
P30876	P30876	DNA-directed RNA polymerase II subunit RPB2	POLR2B	NaN	NaN	22.1544	NaN	NaN	NaN	0	0	2	1	0	0	3
P31483;Q01085	P31483;Q01085	Nucleolysin TIA-1 isoform p40;Nucleolysin TIAR	TIA1;TIAL1	24.9835	25.004	25.0984	24.9317	NaN	24.9236	0	0	1	2	0	0	3
P35556;Q61555	P35556;Q61555	Fibrillin-2	FBN2;Fbn2	NaN	26.0965	NaN	NaN	26.4205	NaN	0	1	0	0	1	1	3
P36542	P36542	ATP synthase subunit gamma, mitochondrial	ATP5C1	24.6886	NaN	NaN	NaN	23.7269	24.6741	2	0	0	0	0	1	3
P41227;Q9QY36	P41227;Q9QY36	N-alpha-acetyltransferase 10	NAA10;Naa10	NaN	NaN	NaN	NaN	NaN	24.3882	0	0	0	1	1	1	3
Q00577	Q00577	Transcriptional activator protein Pur-alpha	Pura;PURA	23.9983	24.3187	23.8071	24.0134	23.8783	24.0169	0	2	0	1	0	0	3
P43304	P43304	Glycerol-3-phosphate dehydrogenase, mitochondrial	GPD2	NaN	NaN	23.4764	NaN	23.7162	24.0493	0	0	1	0	0	2	3
P47895	P47895	Aldehyde dehydrogenase family 1 member A3	ALDH1A3	25.3586	25.3554	NaN	NaN	NaN	NaN	0	3	0	0	0	0	3
P48651;Q803C9	P48651;Q803C9	Phosphatidylserine synthase 1	PTDSS1;ptdss1	24.0032	24.011	NaN	23.6063	24.3381	23.5081	0	1	0	0	2	0	3
P49441	P49441	Inositol polyphosphate 1-phosphatase	INPP1	23.2604	NaN	NaN	NaN	NaN	NaN	1	0	2	0	0	0	3
P49903;Q7ZW38	P49903;Q7ZW38	Selenide, water dikinase 1	SEPHS1;sephs1	23.8168	23.8775	23.2763	23.3835	23.4169	23.4225	0	1	2	0	0	0	3
P51178	P51178	1-phosphatidylinositol 4,5-bisphosphate phosphodiesterase delta-1	PLCD1	NaN	NaN	NaN	22.2675	NaN	NaN	0	0	1	1	1	0	3
P51452	P51452	Dual specificity protein phosphatase 3	DUSP3	23.4424	23.4425	NaN	NaN	23.5647	24.0046	0	0	0	0	1	2	3
P53007	P53007	Tricarboxylate transport protein, mitochondrial	SLC25A1	NaN	NaN	23.7666	NaN	24.2204	24.7464	0	0	1	0	0	2	3
P53597	P53597	Succinyl-CoA ligase [ADP/GDP-forming] subunit alpha, mitochondrial	SUCLG1	NaN	NaN	NaN	NaN	23.5641	NaN	1	0	0	0	1	1	3
P55285	P55285	Cadherin-6	CDH6	NaN	NaN	NaN	NaN	23.0311	NaN	0	0	1	0	1	1	3
P84101	P84101	Small EDRK-rich factor 2	SERF2	NaN	24.494	24.9204	24.582	NaN	NaN	0	0	2	0	1	0	3
Q02978;P22292	Q02978;P22292	Mitochondrial 2-oxoglutarate/malate carrier protein	SLC25A11	25.23	25.2544	NaN	NaN	NaN	25.3964	1	1	0	0	0	1	3
Q13217;Q27968	Q13217;Q27968	DnaJ homolog subfamily C member 3	Dnajc3;DNAJC3	NaN	NaN	NaN	NaN	NaN	24.4641	0	0	0	0	1	2	3
Q13425	Q13425	Beta-2-syntrophin	SNTB2	24.3157	NaN	NaN	NaN	NaN	24.6582	1	0	0	1	0	1	3
Q13619	Q13619	Cullin-4A	CUL4A	NaN	NaN	23.1781	NaN	23.2593	NaN	1	0	1	0	1	0	3
Q13867	Q13867	Bleomycin hydrolase	BLMH	25.3087	NaN	NaN	NaN	NaN	NaN	1	1	1	0	0	0	3
Q13976	Q13976	cGMP-dependent protein kinase 1	PRKG1	NaN	NaN	NaN	29.0417	NaN	28.6215	0	0	1	1	0	1	3
Q14919	Q14919	Dr1-associated corepressor	DRAP1	23.1832	23.6145	23.1593	23.3108	23.2311	23.0716	0	2	0	0	1	0	3
Q14C86	Q14C86	GTPase-activating protein and VPS9 domain-containing protein 1	GAPVD1	NaN	NaN	NaN	NaN	NaN	22.953	0	0	1	1	1	0	3
Q15369	Q15369	Transcription elongation factor B polypeptide 1	TCEB1	25.9616	NaN	NaN	NaN	NaN	NaN	1	0	1	0	0	1	3
Q16563	Q16563	Synaptophysin-like protein 1	SYPL1	NaN	NaN	NaN	NaN	25.4602	NaN	0	0	2	1	0	0	3
Q16630	Q16630	Cleavage and polyadenylation specificity factor subunit 6	CPSF6	25.3102	25.1345	25.2368	25.0836	24.8607	NaN	2	0	0	1	0	0	3
Q16706	Q16706	Alpha-mannosidase 2	MAN2A1	22.9435	22.4694	22.8537	23.1163	23.9834	22.7939	1	0	0	0	2	0	3
Q3MHD2	Q3MHD2	Protein LSM12 homolog	LSM12	NaN	NaN	NaN	24.0618	NaN	NaN	1	1	0	0	0	1	3
Q969E4;Q5H9L2;Q6IPX3	Q969E4;Q5H9L2;Q6IPX3	Transcription elongation factor A protein-like 3;Transcription elongation factor A protein-like 5;Transcription elongation factor A protein-like 6	TCEAL3;TCEAL5;TCEAL6	NaN	24.2176	NaN	NaN	NaN	NaN	0	1	0	0	1	1	3
Q5JRA6	Q5JRA6	Melanoma inhibitory activity protein 3	MIA3	22.7499	NaN	NaN	NaN	NaN	22.4621	0	0	0	0	1	2	3
Q5SRE7	Q5SRE7	Phytanoyl-CoA dioxygenase domain-containing protein 1	PHYHD1	NaN	NaN	NaN	NaN	NaN	21.9948	1	0	0	0	1	1	3
Q66K74	Q66K74	Microtubule-associated protein 1S;MAP1S heavy chain;MAP1S light chain	MAP1S	NaN	NaN	NaN	23.0919	23.3859	NaN	0	0	1	1	1	0	3
Q6FI81	Q6FI81	Anamorsin	CIAPIN1	NaN	NaN	23.5433	23.6468	NaN	23.5297	0	0	1	1	0	1	3
Q6NUQ4	Q6NUQ4	Transmembrane protein 214	TMEM214	NaN	NaN	22.5587	NaN	24.1174	NaN	0	1	0	0	2	0	3
Q7Z3U7	Q7Z3U7	Protein MON2 homolog	MON2	NaN	NaN	NaN	23.7449	NaN	NaN	0	0	1	2	0	0	3
Q9BZK7;Q8BHJ5;O60907;Q9BQ87	Q9BZK7;Q8BHJ5;O60907	F-box-like/WD repeat-containing protein TBL1XR1;F-box-like/WD repeat-containing protein TBL1X	TBL1XR1;Tbl1xr1;TBL1X	23.739	NaN	NaN	24.4235	23.1985	NaN	0	0	0	2	1	0	3
Q8WU90	Q8WU90	Zinc finger CCCH domain-containing protein 15	ZC3H15	21.8853	NaN	NaN	NaN	NaN	NaN	1	1	0	0	1	0	3
Q92629	Q92629	Delta-sarcoglycan	SGCD	NaN	NaN	NaN	24.6433	NaN	24.1575	0	0	0	2	0	1	3
Q92878;Q9JIL8	Q92878;Q9JIL8	DNA repair protein RAD50	RAD50;Rad50	NaN	NaN	NaN	23.2135	NaN	NaN	1	0	1	1	0	0	3
Q93009	Q93009	Ubiquitin carboxyl-terminal hydrolase 7	USP7	NaN	23.8747	24.761	24.2069	23.8779	23.8417	0	0	3	0	0	0	3
Q96A33	Q96A33	Coiled-coil domain-containing protein 47	CCDC47	NaN	NaN	NaN	NaN	NaN	22.6466	0	1	1	1	0	0	3
Q96AQ6	Q96AQ6	Pre-B-cell leukemia transcription factor-interacting protein 1	PBXIP1	NaN	23.7482	NaN	22.9869	NaN	NaN	0	1	1	1	0	0	3
Q96HY6	Q96HY6	DDRGK domain-containing protein 1	DDRGK1	NaN	NaN	24.1589	NaN	NaN	NaN	0	0	1	0	0	2	3
Q9BRF8	Q9BRF8	Serine/threonine-protein phosphatase CPPED1	CPPED1	NaN	NaN	NaN	NaN	25.1126	24.8692	0	0	0	1	1	1	3
Q9BRG1	Q9BRG1	Vacuolar protein-sorting-associated protein 25	VPS25	NaN	NaN	23.7746	24.0336	23.4319	NaN	0	0	1	1	1	0	3
Q9BU23	Q9BU23	Lipase maturation factor 2	LMF2	NaN	NaN	NaN	NaN	24.473	NaN	0	0	0	1	1	1	3
Q9BV57	Q9BV57	1,2-dihydroxy-3-keto-5-methylthiopentene dioxygenase	ADI1	24.2136	23.8733	NaN	24.5421	24.4731	24.3544	0	0	0	0	1	2	3
Q9BWS9	Q9BWS9	Chitinase domain-containing protein 1	CHID1	NaN	NaN	NaN	NaN	24.7001	24.3348	0	0	0	0	2	1	3
Q9BXJ9	Q9BXJ9	N-alpha-acetyltransferase 15, NatA auxiliary subunit	NAA15	NaN	NaN	NaN	24.1219	NaN	NaN	0	0	1	1	1	0	3
Q9BXW9	Q9BXW9	Fanconi anemia group D2 protein	FANCD2	26.4625	28.1113	25.0947	25.1907	25.8481	25.7068	0	2	0	0	0	1	3
Q9BYT8	Q9BYT8	Neurolysin, mitochondrial	NLN	NaN	NaN	24.1665	24.7491	23.9908	NaN	0	0	0	2	0	1	3
Q9BZH6	Q9BZH6	WD repeat-containing protein 11	WDR11	NaN	NaN	NaN	NaN	22.713	NaN	0	0	2	1	0	0	3
Q9GZZ1	Q9GZZ1	N-alpha-acetyltransferase 50	NAA50	24.4239	24.4524	24.4914	24.5168	24.6388	24.3817	0	0	0	0	3	0	3
Q9GZZ9	Q9GZZ9	Ubiquitin-like modifier-activating enzyme 5	UBA5	NaN	NaN	NaN	NaN	NaN	21.7485	0	1	1	0	0	1	3
Q9H2K8;Q7L7X3;Q9UL54	Q9H2K8;Q7L7X3;Q9UL54	Serine/threonine-protein kinase TAO3;Serine/threonine-protein kinase TAO1;Serine/threonine-protein kinase TAO2	TAOK3;TAOK1;TAOK2	NaN	NaN	NaN	NaN	NaN	22.0628	0	0	0	0	1	2	3
Q9H307	Q9H307	Pinin	PNN	23.7585	NaN	NaN	NaN	NaN	NaN	1	0	1	1	0	0	3
Q9H7D7;Q5SP67	Q9H7D7;Q5SP67	WD repeat-containing protein 26	WDR26;wdr26	NaN	NaN	NaN	24.2896	23.8918	NaN	1	0	0	1	1	0	3
Q9H832	Q9H832	Ubiquitin-conjugating enzyme E2 Z	UBE2Z	25.2006	25.015	25.0843	25.2361	25.2128	24.9212	0	0	1	2	0	0	3
Q9NPQ8	Q9NPQ8	Synembryn-A	RIC8A	NaN	NaN	NaN	NaN	24.099	24.3782	0	1	0	0	1	1	3
Q9NX08	Q9NX08	COMM domain-containing protein 8	COMMD8	23.1261	23.1728	23.3221	23.0226	23.2302	23.167	0	0	0	0	1	2	3
Q9NXH8	Q9NXH8	Torsin-4A	TOR4A	NaN	NaN	NaN	NaN	23.4433	22.9617	0	0	0	0	2	1	3
Q9UBF2	Q9UBF2	Coatomer subunit gamma-2	COPG2	NaN	NaN	23.0134	23.6502	NaN	22.5044	0	0	0	3	0	0	3
Q9UGI8	Q9UGI8	Testin	TES	NaN	26.1312	25.2492	25.297	NaN	NaN	0	1	1	1	0	0	3
Q9UKK3	Q9UKK3	Poly [ADP-ribose] polymerase 4	PARP4	NaN	24.4446	23.9121	NaN	24.6643	NaN	0	1	1	0	1	0	3
Q9Y263	Q9Y263	Phospholipase A-2-activating protein	PLAA	NaN	NaN	NaN	NaN	NaN	23.3782	1	1	0	0	1	0	3
Q9Y3P9	Q9Y3P9	Rab GTPase-activating protein 1	RABGAP1	NaN	NaN	NaN	NaN	23.5377	NaN	1	0	2	0	0	0	3
Q9Y5A9;Q9BYJ9;Q7Z739	Q9Y5A9;Q9BYJ9;Q7Z739	YTH domain-containing family protein 2;YTH domain-containing family protein 1;YTH domain-containing family protein 3	YTHDF2;YTHDF1;YTHDF3	NaN	24.5483	24.4509	NaN	24.6438	NaN	0	0	2	1	0	0	3
Q9Y608	Q9Y608	Leucine-rich repeat flightless-interacting protein 2	LRRFIP2	NaN	NaN	24.4124	NaN	NaN	NaN	0	0	1	0	1	1	3
Q9Y6E0	Q9Y6E0	Serine/threonine-protein kinase 24;Serine/threonine-protein kinase 24 36 kDa subunit;Serine/threonine-protein kinase 24 12 kDa subunit	STK24	24.6494	24.7773	24.8544	NaN	24.6979	24.6979	0	0	1	0	0	2	3
Q9Y6E2	Q9Y6E2	Basic leucine zipper and W2 domain-containing protein 2	BZW2	NaN	NaN	NaN	24.9046	NaN	NaN	0	0	1	0	1	1	3
O14929	O14929	Histone acetyltransferase type B catalytic subunit	HAT1	NaN	NaN	NaN	22.8951	NaN	NaN	0	0	1	1	0	0	2
O15305	O15305	Phosphomannomutase 2	PMM2	NaN	24.1397	NaN	NaN	23.895	NaN	0	1	0	0	1	0	2
O43251;Q9NWB1;A6NFN3;Q7ZT82	O43251;Q9NWB1;A6NFN3;Q7ZT82	RNA binding protein fox-1 homolog 2;RNA binding protein fox-1 homolog 1;RNA binding protein fox-1 homolog 3;RNA binding protein fox-1 homolog 1-like	RBFOX2;RBFOX1;RBFOX3;rbfox1l	NaN	NaN	24.6253	24.1402	NaN	NaN	0	0	1	1	0	0	2
O43432	O43432	Eukaryotic translation initiation factor 4 gamma 3	EIF4G3	NaN	NaN	NaN	NaN	NaN	23.842	0	0	1	1	0	0	2
O60264	O60264	SWI/SNF-related matrix-associated actin-dependent regulator of chromatin subfamily A member 5	SMARCA5	NaN	NaN	NaN	21.5325	NaN	NaN	0	0	1	1	0	0	2
O60925	O60925	Prefoldin subunit 1	PFDN1	NaN	NaN	NaN	24.2469	NaN	24.5196	0	0	0	1	0	1	2
O75157	O75157	TSC22 domain family protein 2	TSC22D2	NaN	NaN	NaN	NaN	23.6567	NaN	1	0	0	0	0	1	2
O75475	O75475	PC4 and SFRS1-interacting protein	PSIP1	23.4305	NaN	23.5605	NaN	NaN	NaN	1	0	1	0	0	0	2
Q14683	Q14683	Structural maintenance of chromosomes protein 1A	smc1a;SMC1A	27.6279	NaN	NaN	NaN	NaN	NaN	1	1	0	0	0	0	2
Q9UQE7	Q9UQE7	Structural maintenance of chromosomes protein 3	smc3;SMC3	NaN	NaN	NaN	22.7172	NaN	NaN	0	1	0	0	0	1	2
O95249	O95249	Golgi SNAP receptor complex member 1	GOSR1	NaN	NaN	NaN	NaN	23.1581	NaN	0	1	0	0	1	0	2
P00966	P00966	Argininosuccinate synthase	ASS1	NaN	25.2352	NaN	NaN	24.3158	NaN	0	1	0	0	1	0	2
P02792	P02792	Ferritin light chain	FTL	NaN	NaN	NaN	NaN	NaN	26.148	0	0	0	0	0	2	2
P08754	P08754	Guanine nucleotide-binding protein G(k) subunit alpha	GNAI3	NaN	NaN	NaN	24.4369	NaN	24.4018	0	0	0	1	0	1	2
P09110	P09110	3-ketoacyl-CoA thiolase, peroxisomal	ACAA1	NaN	NaN	22.4913	NaN	NaN	24.6543	0	0	0	0	0	2	2
P0CG39;A0A0A6YYL3;Q6S8J7;Q6S5H5;A6NI47;B2RU33;H3BUK9;Q6S545;A0JP26	P0CG39	POTE ankyrin domain family member J	POTEJ	NaN	NaN	NaN	NaN	NaN	24.0173	0	0	0	0	1	1	2
P10515	P10515	Dihydrolipoyllysine-residue acetyltransferase component of pyruvate dehydrogenase complex, mitochondrial	DLAT	23.8186	23.6231	23.3907	23.345	23.6486	24.8902	0	0	0	0	0	2	2
P10909	P10909	Clusterin;Clusterin beta chain;Clusterin alpha chain	CLU	NaN	24.9875	22.8355	22.9357	NaN	NaN	0	0	1	1	0	0	2
P22570	P22570	NADPH:adrenodoxin oxidoreductase, mitochondrial	FDXR	NaN	NaN	NaN	NaN	NaN	23.7218	0	0	0	0	0	2	2
P22681	P22681	E3 ubiquitin-protein ligase CBL	Cbl;CBL	NaN	NaN	27.0123	26.9139	NaN	NaN	0	0	2	0	0	0	2
P23743	P23743	Diacylglycerol kinase alpha	DGKA	NaN	22.6928	22.7549	22.8948	NaN	NaN	0	0	0	2	0	0	2
P27694	P27694	Replication protein A 70 kDa DNA-binding subunit;Replication protein A 70 kDa DNA-binding subunit, N-terminally processed	RPA1	22.3672	NaN	22.797	23.2751	NaN	NaN	0	0	0	2	0	0	2
P29317;P54762;P54764;P54761;P54760;Q15375;P54753;Q9UF33;P29323	P29317;P54762;P54764;P54761;P54760;Q15375;P54753;Q9UF33;P29323	Ephrin type-A receptor 2;Ephrin type-B receptor 1;Ephrin type-A receptor 4;Ephrin type-B receptor 4;Ephrin type-A receptor 7;Ephrin type-B receptor 3;Ephrin type-A receptor 6;Ephrin type-B receptor 2	EPHA2;EPHB1;EPHA4;Ephb4;EPHB4;EPHA7;EPHB3;EPHA6;EPHB2	NaN	NaN	NaN	NaN	NaN	23.1527	0	0	1	1	0	0	2
P34949;A5A6K3	P34949;A5A6K3	Mannose-6-phosphate isomerase	MPI	NaN	NaN	NaN	23.3852	NaN	NaN	0	0	0	1	1	0	2
P36551;P36552	P36551	Oxygen-dependent coproporphyrinogen-III oxidase, mitochondrial	CPOX	NaN	NaN	24.3649	NaN	24.0004	NaN	0	0	1	0	1	0	2
P36969	P36969	Phospholipid hydroperoxide glutathione peroxidase, mitochondrial	GPX4	NaN	NaN	NaN	NaN	NaN	23.7979	0	1	1	0	0	0	2
P42704	P42704	Leucine-rich PPR motif-containing protein, mitochondrial	LRPPRC	NaN	NaN	NaN	NaN	NaN	23.5979	0	0	0	0	0	2	2
P49593	P49593	Protein phosphatase 1F	PPM1F	NaN	NaN	NaN	NaN	NaN	23.5763	1	0	0	0	0	1	2
P49840;P49841	P49840;P49841	Glycogen synthase kinase-3 alpha;Glycogen synthase kinase-3 beta	GSK3A;GSK3B	NaN	23.2689	NaN	NaN	NaN	23.0411	0	1	0	0	0	1	2
P52294;Q60960	P52294;Q60960	Importin subunit alpha-5;Importin subunit alpha-5, N-terminally processed	KPNA1;Kpna1	NaN	NaN	23.9647	23.8985	NaN	NaN	0	0	1	1	0	0	2
P56211	P56211	cAMP-regulated phosphoprotein 19	ARPP19	NaN	NaN	NaN	NaN	NaN	22.0482	1	0	1	0	0	0	2
P62253	P62253	Ubiquitin-conjugating enzyme E2 G1;Ubiquitin-conjugating enzyme E2 G1, N-terminally processed	UBE2G1	NaN	22.8519	NaN	NaN	22.6033	NaN	0	2	0	0	0	0	2
P78357	P78357	Contactin-associated protein 1	CNTNAP1	NaN	NaN	NaN	NaN	NaN	21.5178	0	0	1	0	0	1	2
Q01970	Q01970	1-phosphatidylinositol 4,5-bisphosphate phosphodiesterase beta-3	PLCB3	NaN	NaN	NaN	22.718	NaN	NaN	0	0	1	1	0	0	2
Q02218	Q02218	2-oxoglutarate dehydrogenase, mitochondrial	OGDH	NaN	NaN	NaN	NaN	NaN	21.6744	0	0	0	0	0	2	2
Q03001	Q03001	Dystonin	DST	NaN	NaN	NaN	NaN	NaN	23.8211	0	0	1	1	0	0	2
Q08379	Q08379	Golgin subfamily A member 2	GOLGA2	NaN	NaN	NaN	NaN	NaN	22.6421	0	0	1	0	0	1	2
Q10588	Q10588	ADP-ribosyl cyclase/cyclic ADP-ribose hydrolase 2	BST1	NaN	NaN	NaN	NaN	NaN	23.0314	0	0	1	1	0	0	2
Q13439	Q13439	Golgin subfamily A member 4	GOLGA4	NaN	NaN	NaN	23.3177	NaN	NaN	0	0	0	1	0	1	2
Q13464;P61584	Q13464	Rho-associated protein kinase 1	ROCK1	NaN	NaN	NaN	NaN	23.366	NaN	0	0	1	1	0	0	2
Q13573	Q13573	SNW domain-containing protein 1	SNW1	NaN	NaN	NaN	NaN	22.9955	22.8995	0	0	0	0	1	1	2
Q13586	Q13586	Stromal interaction molecule 1	STIM1	NaN	NaN	NaN	NaN	NaN	21.4732	0	0	0	0	0	2	2
Q13616	Q13616	Cullin-1	Cul1;CUL1	NaN	NaN	NaN	24.4127	NaN	NaN	0	0	0	2	0	0	2
Q14012	Q14012	Calcium/calmodulin-dependent protein kinase type 1	CAMK1	NaN	22.9781	NaN	23.8118	23.2117	23.1042	0	0	0	2	0	0	2
Q14232	Q14232	Translation initiation factor eIF-2B subunit alpha	EIF2B1	NaN	NaN	NaN	NaN	23.9099	NaN	0	0	0	1	0	1	2
Q14699	Q14699	Raftlin	RFTN1	NaN	NaN	NaN	NaN	NaN	23.0955	0	1	0	1	0	0	2
Q15042	Q15042	Rab3 GTPase-activating protein catalytic subunit	RAB3GAP1	NaN	NaN	NaN	23.0507	NaN	NaN	0	0	1	1	0	0	2
Q15050	Q15050	Ribosome biogenesis regulatory protein homolog	RRS1	NaN	NaN	NaN	23.1776	NaN	NaN	1	0	1	0	0	0	2
Q15057	Q15057	Arf-GAP with coiled-coil, ANK repeat and PH domain-containing protein 2	ACAP2	NaN	NaN	NaN	NaN	NaN	23.6736	0	0	0	0	1	1	2
Q15814	Q15814	Tubulin-specific chaperone C	TBCC	NaN	25.7951	NaN	NaN	26.07	NaN	0	0	0	0	2	0	2
Q3YEC7	Q3YEC7	Rab-like protein 6	RABL6	22.863	22.9088	23.1851	23.6117	22.9409	NaN	0	0	0	2	0	0	2
Q4G0J3	Q4G0J3	La-related protein 7	LARP7	NaN	NaN	NaN	22.3991	NaN	NaN	0	0	0	2	0	0	2
Q53H82	Q53H82	Beta-lactamase-like protein 2	LACTB2	23.3218	23.2891	23.7614	23.7805	23.7469	23.6455	0	0	0	0	2	0	2
Q5TFE4	Q5TFE4	5-nucleotidase domain-containing protein 1	NT5DC1	NaN	NaN	22.4892	NaN	NaN	NaN	0	0	1	1	0	0	2
Q69YQ0	Q69YQ0	Cytospin-A	SPECC1L	NaN	NaN	NaN	23.9717	NaN	NaN	0	0	0	1	1	0	2
Q6P9B6	Q6P9B6	TLD domain-containing protein 1	TLDC1	NaN	NaN	NaN	24.7457	24.4031	NaN	0	0	0	1	1	0	2
Q96CX2;Q6WVG3	Q96CX2;Q6WVG3	BTB/POZ domain-containing protein KCTD12	KCTD12;Kctd12	NaN	NaN	NaN	23.9374	NaN	NaN	0	0	1	1	0	0	2
Q6ZXV5	Q6ZXV5	Transmembrane and TPR repeat-containing protein 3	TMTC3	NaN	NaN	NaN	NaN	23.7636	NaN	0	0	0	0	2	0	2
Q86V48	Q86V48	Leucine zipper protein 1	LUZP1	23.7788	NaN	23.5484	NaN	23.619	23.2203	0	0	0	0	0	2	2
Q86XP3	Q86XP3	ATP-dependent RNA helicase DDX42	DDX42	NaN	NaN	24.8082	24.7141	NaN	NaN	0	0	1	1	0	0	2
Q8IX12	Q8IX12	Cell division cycle and apoptosis regulator protein 1	CCAR1	NaN	NaN	NaN	NaN	23.3586	NaN	0	0	0	0	1	1	2
Q8IY17	Q8IY17	Neuropathy target esterase	PNPLA6	NaN	NaN	20.6765	NaN	NaN	NaN	0	0	1	0	1	0	2
Q8N6H7	Q8N6H7	ADP-ribosylation factor GTPase-activating protein 2	ARFGAP2	24.0658	NaN	NaN	NaN	23.9265	NaN	1	0	0	0	1	0	2
Q8NBQ5;Q9EQ06	Q8NBQ5;Q9EQ06	Estradiol 17-beta-dehydrogenase 11	HSD17B11;Hsd17b11	24.3858	NaN	NaN	24.0822	NaN	NaN	1	0	0	1	0	0	2
Q8NC56	Q8NC56	LEM domain-containing protein 2	LEMD2	NaN	NaN	NaN	NaN	NaN	23.6873	0	0	0	1	1	0	2
Q8NDI1;Q69ZW3;Q8N3D4	Q8NDI1	EH domain-binding protein 1	EHBP1	NaN	NaN	23.9293	23.524	NaN	NaN	0	0	1	1	0	0	2
Q8TEQ6	Q8TEQ6	Gem-associated protein 5	GEMIN5	NaN	NaN	NaN	NaN	NaN	21.2309	0	1	1	0	0	0	2
Q8TF42	Q8TF42	Ubiquitin-associated and SH3 domain-containing protein B	UBASH3B	NaN	NaN	NaN	NaN	22.3416	NaN	0	0	1	1	0	0	2
Q8WXH0	Q8WXH0	Nesprin-2	SYNE2	NaN	NaN	NaN	NaN	NaN	23.8599	0	0	0	1	0	1	2
Q8WZA9	Q8WZA9	Immunity-related GTPase family Q protein	IRGQ	NaN	NaN	22.8527	NaN	NaN	22.8295	0	0	1	0	0	1	2
Q92696	Q92696	Geranylgeranyl transferase type-2 subunit alpha	RABGGTA	NaN	NaN	24.3496	NaN	NaN	NaN	0	0	2	0	0	0	2
Q96CT7	Q96CT7	Coiled-coil domain-containing protein 124	CCDC124	NaN	NaN	NaN	NaN	NaN	24.6807	0	0	1	1	0	0	2
Q96I99	Q96I99	Succinyl-CoA ligase [GDP-forming] subunit beta, mitochondrial	SUCLG2	NaN	NaN	NaN	NaN	NaN	24.3268	0	0	0	0	0	2	2
Q99707	Q99707	Methionine synthase	MTR	NaN	NaN	NaN	NaN	24.3857	NaN	0	0	0	0	2	0	2
Q9BZE9	Q9BZE9	Tether containing UBX domain for GLUT4	ASPSCR1	24.0001	24.005	24.2261	24.1453	NaN	NaN	0	0	2	0	0	0	2
Q9NT62;Q9CPX6	Q9NT62;Q9CPX6	Ubiquitin-like-conjugating enzyme ATG3	ATG3;Atg3	NaN	NaN	25.0168	25.1474	NaN	NaN	0	0	2	0	0	0	2
Q9H0E2	Q9H0E2	Toll-interacting protein	TOLLIP	24.6879	25	NaN	NaN	NaN	NaN	2	0	0	0	0	0	2
Q9H2G2	Q9H2G2	STE20-like serine/threonine-protein kinase	SLK	NaN	NaN	23.1929	23.1423	NaN	23.0133	0	0	0	2	0	0	2
Q9H3S7	Q9H3S7	Tyrosine-protein phosphatase non-receptor type 23	PTPN23	NaN	NaN	NaN	NaN	NaN	22.1764	0	0	0	0	0	2	2
Q9H444;P59074	Q9H444	Charged multivesicular body protein 4b	CHMP4B	NaN	NaN	NaN	NaN	NaN	25.0867	0	0	0	0	1	1	2
Q9H6S3	Q9H6S3	Epidermal growth factor receptor kinase substrate 8-like protein 2	EPS8L2	NaN	NaN	NaN	22.9749	NaN	NaN	0	0	0	2	0	0	2
Q9H993	Q9H993	Protein-glutamate O-methyltransferase	ARMT1	NaN	23.8506	NaN	NaN	NaN	NaN	0	1	1	0	0	0	2
Q9HAT2	Q9HAT2	Sialate O-acetylesterase	SIAE	NaN	NaN	NaN	NaN	22.1623	NaN	0	0	0	1	1	0	2
Q9HD20	Q9HD20	Manganese-transporting ATPase 13A1	ATP13A1	NaN	NaN	NaN	22.8878	24.3427	23.7521	0	0	0	0	2	0	2
Q9NP79	Q9NP79	Vacuolar protein sorting-associated protein VTA1 homolog	VTA1	NaN	NaN	NaN	NaN	NaN	26.0087	0	0	0	0	1	1	2
Q9NRY5	Q9NRY5	Protein FAM114A2	FAM114A2	23.3006	NaN	NaN	NaN	NaN	NaN	0	0	0	1	0	1	2
Q9NTX5	Q9NTX5	Ethylmalonyl-CoA decarboxylase	ECHDC1	NaN	NaN	NaN	NaN	NaN	23.5728	0	0	0	0	1	1	2
Q9NUQ9	Q9NUQ9	Protein FAM49B	FAM49B	NaN	NaN	NaN	NaN	NaN	21.6253	0	0	0	2	0	0	2
Q9NX14	Q9NX14	NADH dehydrogenase [ubiquinone] 1 beta subcomplex subunit 11, mitochondrial	NDUFB11	NaN	NaN	NaN	NaN	NaN	23.8888	0	0	0	0	0	2	2
Q9NZI8;O88477	Q9NZI8;O88477	Insulin-like growth factor 2 mRNA-binding protein 1	IGF2BP1;Igf2bp1	NaN	23.4785	NaN	NaN	23.7928	23.8131	0	0	0	0	2	0	2
Q9P1F3	Q9P1F3	Costars family protein ABRACL	ABRACL	NaN	NaN	NaN	NaN	22.6672	NaN	0	0	1	0	1	0	2
Q9P258	Q9P258	Protein RCC2	RCC2	NaN	NaN	24.4123	24.3221	NaN	NaN	0	0	1	1	0	0	2
Q9P2R7	Q9P2R7	Succinyl-CoA ligase [ADP-forming] subunit beta, mitochondrial	SUCLA2	NaN	NaN	NaN	NaN	23.1193	24.2448	0	0	0	0	1	1	2
Q9UBP4;Q9QUN9	Q9UBP4	Dickkopf-related protein 3	DKK3	23.9798	24.7702	NaN	NaN	NaN	NaN	0	0	1	0	0	1	2
Q9UDY2	Q9UDY2	Tight junction protein ZO-2	TJP2	NaN	NaN	NaN	23.4063	NaN	NaN	0	0	1	1	0	0	2
Q9UGP8	Q9UGP8	Translocation protein SEC63 homolog	SEC63	NaN	NaN	NaN	NaN	24.2232	NaN	0	0	0	0	1	1	2
Q9UHD2	Q9UHD2	Serine/threonine-protein kinase TBK1	TBK1	NaN	NaN	NaN	22.8748	NaN	NaN	0	0	0	1	1	0	2
Q9ULC4	Q9ULC4	Malignant T-cell-amplified sequence 1	MCTS1	NaN	NaN	24.7984	25.6626	23.7174	NaN	0	0	0	2	0	0	2
Q9Y2Q3	Q9Y2Q3	Glutathione S-transferase kappa 1	GSTK1	NaN	NaN	23.9512	NaN	NaN	25.2819	0	0	1	0	0	1	2
Q9Y3B4;Q9VRV7	Q9Y3B4;Q9VRV7	Splicing factor 3B subunit 6;Splicing factor 3B subunit 6-like protein	SF3B6;CG13298	NaN	NaN	23.4887	23.0627	NaN	NaN	0	0	1	1	0	0	2
Q9Y4E8	Q9Y4E8	Ubiquitin carboxyl-terminal hydrolase 15	USP15	NaN	NaN	23.9238	NaN	NaN	NaN	1	0	0	1	0	0	2
Q9Y6C2	Q9Y6C2	EMILIN-1	EMILIN1	24.8119	24.2276	23.7626	24.4629	24.1917	24.0188	0	0	1	1	0	0	2
Q9Y6C9	Q9Y6C9	Mitochondrial carrier homolog 2	MTCH2	NaN	NaN	NaN	NaN	NaN	23.9049	0	0	0	1	0	1	2

## Sheet: Table S2
Table S2: Proteins identified in a single group.
NL-1
Protein IDs	Majority protein IDs	Protein names	Gene names	NL-1.1	NL-1.2	MS/MS count
P20962	P20962	Parathymosin	PTMS	27.0055	28.8188	8
P49458	P49458	Signal recognition particle 9 kDa protein	SRP9	26.8953	26.8069	7
Q9NZ08	Q9NZ08	Endoplasmic reticulum aminopeptidase 1	ERAP1	24.0821	24.2277	4
P47895	P47895	Aldehyde dehydrogenase family 1 member A3	ALDH1A3	25.3586	25.3554	3
P49441	P49441	Inositol polyphosphate 1-phosphatase	INPP1	23.2604	NaN	3
Q13867	Q13867	Bleomycin hydrolase	BLMH	25.3087	NaN	3
Q15369	Q15369	Transcription elongation factor B polypeptide 1	TCEB1	25.9616	NaN	3
Q969E4;Q5H9L2;Q6IPX3	Q969E4;Q5H9L2;Q6IPX3	Transcription elongation factor A protein-like 3;Transcription elongation factor A protein-like 5;Transcription elongation factor A protein-like 6	TCEAL3;TCEAL5;TCEAL6	NaN	24.2176	3
Q8WU90	Q8WU90	Zinc finger CCCH domain-containing protein 15	ZC3H15	21.8853	NaN	3
Q9H307	Q9H307	Pinin	PNN	23.7585	NaN	3
Q14683	Q14683	Structural maintenance of chromosomes protein 1A	SMC1A	27.6279	NaN	2
Q9H0E2	Q9H0E2	Toll-interacting protein	TOLLIP	24.6879	25	2
Q9H993	Q9H993	Protein-glutamate O-methyltransferase	ARMT1	NaN	23.8506	2
Q9NRY5	Q9NRY5	Protein FAM114A2	FAM114A2	23.3006	NaN	2
Q9UBP4;Q9QUN9	Q9UBP4	Dickkopf-related protein 3	DKK3	23.9798	24.7702	2
IPF-1
Protein IDs	Majority protein IDs	Protein names	Gene names	IPF-1.1	IPF-1.2	MS/MS count
P62328	P62328	Thymosin beta-4;Hematopoietic system regulatory peptide	TMSB4X	29.0952	28.4535	10
P53041	P53041	Serine/threonine-protein phosphatase 5	PPP5C	24.3665	24.4401	8
Q9H3U1	Q9H3U1	Protein unc-45 homolog A	UNC45A	23.5392	23.5941	7
P17050;Q58DH9;Q9QWR8;Q66H12	P17050;Q58DH9	Alpha-N-acetylgalactosaminidase	NAGA	25.0399	NaN	6
Q12768	Q12768	WASH complex subunit strumpellin	KIAA0196	NaN	24.0198	6
O75643	O75643	U5 small nuclear ribonucleoprotein 200 kDa helicase	SNRNP200	25.2001	25.6634	5
Q15276	Q15276	Rab GTPase-binding effector protein 1	RABEP1	NaN	22.1998	5
Q86X76	Q86X76	Nitrilase homolog 1	NIT1	NaN	23.1712	5
Q9H6Z4	Q9H6Z4	Ran-binding protein 3	RANBP3	NaN	23.0923	5
O00567	O00567	Nucleolar protein 56	NOP56	22.3736	22.6383	4
P09874	P09874	Poly [ADP-ribose] polymerase 1	PARP1	24.4523	24.8764	4
P40123	P40123	Adenylyl cyclase-associated protein 2	CAP2	NaN	23.1641	4
P41226	P41226	Ubiquitin-like modifier-activating enzyme 7	UBA7	NaN	22.0654	4
Q04721	Q04721	Neurogenic locus notch homolog protein 2;Notch 2 extracellular truncation;Notch 2 intracellular domain	NOTCH2	NaN	22.4608	4
Q8N766	Q8N766	ER membrane protein complex subunit 1	EMC1	24.0506	NaN	4
Q92575	Q92575	UBX domain-containing protein 4	UBXN4	NaN	22.3365	4
Q9P266	Q9P266	Junctional protein associated with coronary artery disease	KIAA1462	23.9575	23.6299	4
Q9Y5B9	Q9Y5B9	FACT complex subunit SPT16	SUPT16H	23.4074	23.3806	4
O15258	O15258	Protein RER1	RER1	24.9582	NaN	3
O43823	O43823	A-kinase anchor protein 8	AKAP8	24.377	NaN	3
O60524	O60524	Nuclear export mediator factor NEMF	NEMF	NaN	23.1587	3
O75663	O75663	TIP41-like protein	TIPRL	24.6758	NaN	3
P30876	P30876	DNA-directed RNA polymerase II subunit RPB2	POLR2B	22.1544	NaN	3
P51178	P51178	1-phosphatidylinositol 4,5-bisphosphate phosphodiesterase delta-1	PLCD1	NaN	22.2675	3
Q3MHD2	Q3MHD2	Protein LSM12 homolog	LSM12	NaN	24.0618	3
Q7Z3U7	Q7Z3U7	Protein MON2 homolog	MON2	NaN	23.7449	3
Q92878;Q9JIL8	Q92878;Q9JIL8	DNA repair protein RAD50	RAD50;Rad50	NaN	23.2135	3
Q96HY6	Q96HY6	DDRGK domain-containing protein 1	DDRGK1	24.1589	NaN	3
Q9BXJ9	Q9BXJ9	N-alpha-acetyltransferase 15, NatA auxiliary subunit	NAA15	NaN	24.1219	3
Q9Y608	Q9Y608	Leucine-rich repeat flightless-interacting protein 2	LRRFIP2	24.4124	NaN	3
Q9Y6E2	Q9Y6E2	Basic leucine zipper and W2 domain-containing protein 2	BZW2	NaN	24.9046	3
O14929	O14929	Histone acetyltransferase type B catalytic subunit	HAT1	NaN	22.8951	2
O43251;Q9NWB1;A6NFN3;Q7ZT82	O43251;Q9NWB1;A6NFN3;Q7ZT82	RNA binding protein fox-1 homolog 2;RNA binding protein fox-1 homolog 1;RNA binding protein fox-1 homolog 3;RNA binding protein fox-1 homolog 1-like	RBFOX2;RBFOX1;RBFOX3;rbfox1l	24.6253	24.1402	2
O60264	O60264	SWI/SNF-related matrix-associated actin-dependent regulator of chromatin subfamily A member 5	SMARCA5	NaN	21.5325	2
Q9UQE7	Q9UQE7	Structural maintenance of chromosomes protein 3	SMC3	NaN	22.7172	2
P22681	P22681	E3 ubiquitin-protein ligase CBL	CBL	27.0123	26.9139	2
P34949;A5A6K3	P34949;A5A6K3	Mannose-6-phosphate isomerase	MPI	NaN	23.3852	2
P52294;Q60960	P52294;Q60960	Importin subunit alpha-5;Importin subunit alpha-5, N-terminally processed	KPNA1;Kpna1	23.9647	23.8985	2
Q01970	Q01970	1-phosphatidylinositol 4,5-bisphosphate phosphodiesterase beta-3	PLCB3	NaN	22.718	2
Q13439	Q13439	Golgin subfamily A member 4	GOLGA4	NaN	23.3177	2
Q13616	Q13616	Cullin-1	Cul1;CUL1	NaN	24.4127	2
Q15042	Q15042	Rab3 GTPase-activating protein catalytic subunit	RAB3GAP1	NaN	23.0507	2
Q15050	Q15050	Ribosome biogenesis regulatory protein homolog	RRS1	NaN	23.1776	2
Q4G0J3	Q4G0J3	La-related protein 7	LARP7	NaN	22.3991	2
Q5TFE4	Q5TFE4	5-nucleotidase domain-containing protein 1	NT5DC1	22.4892	NaN	2
Q69YQ0	Q69YQ0	Cytospin-A	SPECC1L	NaN	23.9717	2
Q96CX2;Q6WVG3	Q96CX2;Q6WVG3	BTB/POZ domain-containing protein KCTD12	KCTD12;Kctd12	NaN	23.9374	2
Q86XP3	Q86XP3	ATP-dependent RNA helicase DDX42	DDX42	24.8082	24.7141	2
Q8IY17	Q8IY17	Neuropathy target esterase	PNPLA6	20.6765	NaN	2
Q8NDI1;Q69ZW3;Q8N3D4	Q8NDI1	EH domain-binding protein 1	EHBP1	23.9293	23.524	2
Q92696	Q92696	Geranylgeranyl transferase type-2 subunit alpha	RABGGTA	24.3496	NaN	2
Q9NT62;Q9CPX6	Q9NT62;Q9CPX6	Ubiquitin-like-conjugating enzyme ATG3	ATG3;Atg3	25.0168	25.1474	2
Q9H6S3	Q9H6S3	Epidermal growth factor receptor kinase substrate 8-like protein 2	EPS8L2	NaN	22.9749	2
Q9P258	Q9P258	Protein RCC2	RCC2	24.4123	24.3221	2
Q9UDY2	Q9UDY2	Tight junction protein ZO-2	TJP2	NaN	23.4063	2
Q9UHD2	Q9UHD2	Serine/threonine-protein kinase TBK1	TBK1	NaN	22.8748	2
Q9Y3B4;Q9VRV7	Q9Y3B4;Q9VRV7	Splicing factor 3B subunit 6;Splicing factor 3B subunit 6-like protein	SF3B6;CG13298	23.4887	23.0627	2
Q9Y4E8	Q9Y4E8	Ubiquitin carboxyl-terminal hydrolase 15	USP15	23.9238	NaN	2
IPF-2
Protein IDs	Majority protein IDs	Protein names	Gene names	IPF-2.1	IPF-2.2	MS/MS count
P63220	P63220	40S ribosomal protein S21	RPS21	NaN	26.6799	9
Q9Y3D6	Q9Y3D6	Mitochondrial fission 1 protein	FIS1	NaN	23.9554	8
P51572	P51572	B-cell receptor-associated protein 31	BCAP31	26.6014	26.331	7
Q8NCA5	Q8NCA5	Protein FAM98A	FAM98A	24.1081	23.944	7
Q8TBQ9	Q8TBQ9	Protein kish-A	TMEM167A	24.0734	NaN	7
Q92614	Q92614	Unconventional myosin-XVIIIa	MYO18A	24.3907	24.6384	7
Q9H223	Q9H223	EH domain-containing protein 4	EHD4	NaN	24.0864	7
Q9NZ01	Q9NZ01	Very-long-chain enoyl-CoA reductase	TECR	24.5773	23.0655	7
O75312	O75312	Zinc finger protein ZPR1	ZPR1	NaN	21.8252	7
P04062	P04062	Glucosylceramidase	GBA	NaN	24.4685	6
P04424	P04424	Argininosuccinate lyase	ASL	24.3898	23.9942	6
Q71UI9;P0C0S5	Q71UI9;P0C0S5	Histone H2A.V;Histone H2A.Z	H2AFV;H2AFZ	26.5976	25.942	6
P60510;O76932	P60510	Serine/threonine-protein phosphatase 4 catalytic subunit	PPP4C	24.1546	NaN	6
Q08257	Q08257	Quinone oxidoreductase	CRYZ	NaN	24.1268	6
Q96F85	Q96F85	CB1 cannabinoid receptor-interacting protein 1	CNRIP1	NaN	23.0014	6
Q9Y5S1	Q9Y5S1	Transient receptor potential cation channel subfamily V member 2	TRPV2	24.368	23.8418	6
O00115	O00115	Deoxyribonuclease-2-alpha	DNASE2	NaN	24.1381	5
P11387;Q969P6	P11387	DNA topoisomerase 1	TOP1	24.7173	24.5664	5
P25325	P25325	3-mercaptopyruvate sulfurtransferase	MPST	24.1387	NaN	5
P54709	P54709	Sodium/potassium-transporting ATPase subunit beta-3	ATP1B3	NaN	24.8637	5
Q3SY69	Q3SY69	Mitochondrial 10-formyltetrahydrofolate dehydrogenase	ALDH1L2	NaN	25.5632	5
Q53GQ0	Q53GQ0	Very-long-chain 3-oxoacyl-CoA reductase	HSD17B12	NaN	23.7972	5
Q92544	Q92544	Transmembrane 9 superfamily member 4	TM9SF4	NaN	22.9566	5
Q9BPX5	Q9BPX5	Actin-related protein 2/3 complex subunit 5-like protein	ARPC5L	25.1777	NaN	5
Q9UNF1	Q9UNF1	Melanoma-associated antigen D2	MAGED2	NaN	23.6481	5
O75489	O75489	NADH dehydrogenase [ubiquinone] iron-sulfur protein 3, mitochondrial	NDUFS3	23.4621	24.8204	4
O95486	O95486	Protein transport protein Sec24A	SEC24A	NaN	22.8687	4
P05161	P05161	Ubiquitin-like protein ISG15	ISG15	NaN	24.5785	4
Q16778;P33778;P23527;P06899;Q9D2U9;Q8N257;Q8CGP0;Q64524;Q6DRA6;Q6DN03	Q16778;P33778;P23527;P06899;Q9D2U9;Q8N257;Q8CGP0;Q64524	Histone H2B type 2-E;Histone H2B type 1-B;Histone H2B type 1-O;Histone H2B type 1-J;Histone H2B type 3-A;Histone H2B type 3-B	HIST2H2BE;HIST1H2BB;HIST1H2BO;HIST1H2BJ;Hist3h2ba;HIST3H2BB;Hist3h2bb;Hist2h2be	NaN	26.9718	4
P23141;Q9UKY3;Q8VCT4	P23141;Q9UKY3	Liver carboxylesterase 1;Putative inactive carboxylesterase 4	CES1;CES1P1	24.9225	24.7143	4
P25445	P25445	Tumor necrosis factor receptor superfamily member 6	FAS	NaN	23.4765	4
P42226	P42226	Signal transducer and activator of transcription 6	STAT6	NaN	22.9707	4
P51116	P51116	Fragile X mental retardation syndrome-related protein 2	FXR2	NaN	23.8234	4
P52434	P52434	DNA-directed RNA polymerases I, II, and III subunit RPABC3	POLR2H	NaN	24.8381	4
Q12965;Q1DLP2;P0CP01;P0CP00;A8PWF6	Q12965;Q1DLP2;P0CP01;P0CP00;A8PWF6	Unconventional myosin-Ie	MYO1E	NaN	23.0246	4
Q15006	Q15006	ER membrane protein complex subunit 2	EMC2	23.6717	23.4035	4
Q16537	Q16537	Serine/threonine-protein phosphatase 2A 56 kDa regulatory subunit epsilon isoform	PPP2R5E	24.4014	NaN	4
Q92572	Q92572	AP-3 complex subunit sigma-1	AP3S1	NaN	24.2045	4
Q9BW60	Q9BW60	Elongation of very long chain fatty acids protein 1	ELOVL1	22.4699	NaN	4
Q9NW15	Q9NW15	Anoctamin-10	ANO10	NaN	24.6987	4
Q9NZL4	Q9NZL4	Hsp70-binding protein 1	HSPBP1	NaN	23.9007	4
Q9Y5P6	Q9Y5P6	Mannose-1-phosphate guanyltransferase beta	GMPPB	NaN	21.0879	4
O15118	O15118	Niemann-Pick C1 protein	NPC1	24.1434	NaN	3
O60488	O60488	Long-chain-fatty-acid--CoA ligase 4	ACSL4	NaN	23.7401	3
O95352;Q9D906	O95352;Q9D906	Ubiquitin-like modifier-activating enzyme ATG7	ATG7;Atg7	NaN	21.8425	3
O96005	O96005	Cleft lip and palate transmembrane protein 1	CLPTM1	NaN	24.4528	3
P06737	P06737	Glycogen phosphorylase, liver form	PYGL	NaN	24.4775	3
P15104	P15104	Glutamine synthetase	GLUL	23.938	NaN	3
P22090	P22090	40S ribosomal protein S4, Y isoform 1	RPS4Y1	25.2139	24.6801	3
P28062	P28062	Proteasome subunit beta type-8	PSMB8	NaN	25.1023	3
P41227;Q9QY36	P41227;Q9QY36	N-alpha-acetyltransferase 10	NAA10;Naa10	NaN	24.3882	3
P53597	P53597	Succinyl-CoA ligase [ADP/GDP-forming] subunit alpha, mitochondrial	SUCLG1	23.5641	NaN	3
P55285	P55285	Cadherin-6	CDH6	23.0311	NaN	3
Q13217;Q27968	Q13217;Q27968	DnaJ homolog subfamily C member 3	Dnajc3;DNAJC3	NaN	24.4641	3
Q14C86	Q14C86	GTPase-activating protein and VPS9 domain-containing protein 1	GAPVD1	NaN	22.953	3
Q16563	Q16563	Synaptophysin-like protein 1	SYPL1	25.4602	NaN	3
Q5SRE7	Q5SRE7	Phytanoyl-CoA dioxygenase domain-containing protein 1	PHYHD1	NaN	21.9948	3
Q96A33	Q96A33	Coiled-coil domain-containing protein 47	CCDC47	NaN	22.6466	3
Q9BRF8	Q9BRF8	Serine/threonine-protein phosphatase CPPED1	CPPED1	25.1126	24.8692	3
Q9BU23	Q9BU23	Lipase maturation factor 2	LMF2	24.473	NaN	3
Q9BWS9	Q9BWS9	Chitinase domain-containing protein 1	CHID1	24.7001	24.3348	3
Q9BZH6	Q9BZH6	WD repeat-containing protein 11	WDR11	22.713	NaN	3
Q9GZZ9	Q9GZZ9	Ubiquitin-like modifier-activating enzyme 5	UBA5	NaN	21.7485	3
Q9H2K8;Q7L7X3;Q9UL54	Q9H2K8;Q7L7X3;Q9UL54	Serine/threonine-protein kinase TAO3;Serine/threonine-protein kinase TAO1;Serine/threonine-protein kinase TAO2	TAOK3;TAOK1;TAOK2	NaN	22.0628	3
Q9NPQ8	Q9NPQ8	Synembryn-A	RIC8A	24.099	24.3782	3
Q9NXH8	Q9NXH8	Torsin-4A	TOR4A	23.4433	22.9617	3
Q9Y263	Q9Y263	Phospholipase A-2-activating protein	PLAA	NaN	23.3782	3
Q9Y3P9	Q9Y3P9	Rab GTPase-activating protein 1	RABGAP1	23.5377	NaN	3
O43432	O43432	Eukaryotic translation initiation factor 4 gamma 3	EIF4G3	NaN	23.842	2
O75157	O75157	TSC22 domain family protein 2	TSC22D2	23.6567	NaN	2
O95249	O95249	Golgi SNAP receptor complex member 1	GOSR1	23.1581	NaN	2
P02792	P02792	Ferritin light chain	FTL	NaN	26.148	2
P0CG39;A0A0A6YYL3;Q6S8J7;Q6S5H5;A6NI47;B2RU33;H3BUK9;Q6S545;A0JP26	P0CG39	POTE ankyrin domain family member J	POTEJ	NaN	24.0173	2
P22570	P22570	NADPH:adrenodoxin oxidoreductase, mitochondrial	FDXR	NaN	23.7218	2
P29317;P54762;P54764;P54761;P54760;Q15375;P54753;Q9UF33;P29323	P29317;P54762;P54764;P54761;P54760;Q15375;P54753;Q9UF33;P29323	Ephrin type-A receptor 2;Ephrin type-B receptor 1;Ephrin type-A receptor 4;Ephrin type-B receptor 4;Ephrin type-A receptor 7;Ephrin type-B receptor 3;Ephrin type-A receptor 6;Ephrin type-B receptor 2	EPHA2;EPHB1;EPHA4;Ephb4;EPHB4;EPHA7;EPHB3;EPHA6;EPHB2	NaN	23.1527	2
P36969	P36969	Phospholipid hydroperoxide glutathione peroxidase, mitochondrial	GPX4	NaN	23.7979	2
P42704	P42704	Leucine-rich PPR motif-containing protein, mitochondrial	LRPPRC	NaN	23.5979	2
P49593	P49593	Protein phosphatase 1F	PPM1F	NaN	23.5763	2
P56211	P56211	cAMP-regulated phosphoprotein 19	ARPP19	NaN	22.0482	2
P78357	P78357	Contactin-associated protein 1	CNTNAP1	NaN	21.5178	2
Q02218	Q02218	2-oxoglutarate dehydrogenase, mitochondrial	OGDH	NaN	21.6744	2
Q03001	Q03001	Dystonin	DST	NaN	23.8211	2
Q08379	Q08379	Golgin subfamily A member 2	GOLGA2	NaN	22.6421	2
Q10588	Q10588	ADP-ribosyl cyclase/cyclic ADP-ribose hydrolase 2	BST1	NaN	23.0314	2
Q13464;P61584	Q13464	Rho-associated protein kinase 1	ROCK1	23.366	NaN	2
Q13573	Q13573	SNW domain-containing protein 1	SNW1	22.9955	22.8995	2
Q13586	Q13586	Stromal interaction molecule 1	STIM1	NaN	21.4732	2
Q14232	Q14232	Translation initiation factor eIF-2B subunit alpha	EIF2B1	23.9099	NaN	2
Q14699	Q14699	Raftlin	RFTN1	NaN	23.0955	2
Q15057	Q15057	Arf-GAP with coiled-coil, ANK repeat and PH domain-containing protein 2	ACAP2	NaN	23.6736	2
Q6ZXV5	Q6ZXV5	Transmembrane and TPR repeat-containing protein 3	TMTC3	23.7636	NaN	2
Q8IX12	Q8IX12	Cell division cycle and apoptosis regulator protein 1	CCAR1	23.3586	NaN	2
Q8NC56	Q8NC56	LEM domain-containing protein 2	LEMD2	NaN	23.6873	2
Q8TEQ6	Q8TEQ6	Gem-associated protein 5	GEMIN5	NaN	21.2309	2
Q8TF42	Q8TF42	Ubiquitin-associated and SH3 domain-containing protein B	UBASH3B	22.3416	NaN	2
Q8WXH0	Q8WXH0	Nesprin-2	SYNE2	NaN	23.8599	2
Q96CT7	Q96CT7	Coiled-coil domain-containing protein 124	CCDC124	NaN	24.6807	2
Q96I99	Q96I99	Succinyl-CoA ligase [GDP-forming] subunit beta, mitochondrial	SUCLG2	NaN	24.3268	2
Q99707	Q99707	Methionine synthase	MTR	24.3857	NaN	2
Q9H3S7	Q9H3S7	Tyrosine-protein phosphatase non-receptor type 23	PTPN23	NaN	22.1764	2
Q9H444;P59074	Q9H444	Charged multivesicular body protein 4b	CHMP4B	NaN	25.0867	2
Q9HAT2	Q9HAT2	Sialate O-acetylesterase	SIAE	22.1623	NaN	2
Q9NP79	Q9NP79	Vacuolar protein sorting-associated protein VTA1 homolog	VTA1	NaN	26.0087	2
Q9NTX5	Q9NTX5	Ethylmalonyl-CoA decarboxylase	ECHDC1	NaN	23.5728	2
Q9NUQ9	Q9NUQ9	Protein FAM49B	FAM49B	NaN	21.6253	2
Q9NX14	Q9NX14	NADH dehydrogenase [ubiquinone] 1 beta subcomplex subunit 11, mitochondrial	NDUFB11	NaN	23.8888	2
Q9P1F3	Q9P1F3	Costars family protein ABRACL	ABRACL	22.6672	NaN	2
Q9P2R7	Q9P2R7	Succinyl-CoA ligase [ADP-forming] subunit beta, mitochondrial	SUCLA2	23.1193	24.2448	2
Q9UGP8	Q9UGP8	Translocation protein SEC63 homolog	SEC63	24.2232	NaN	2
Q9Y6C9	Q9Y6C9	Mitochondrial carrier homolog 2	MTCH2	NaN	23.9049	2

## Sheet: Table S3
Table S3: Proteins identified exclusively in the IPF-1 and IPF-2 groups.
Protein IDs	Majority protein IDs	Protein names	Gene names	IPF-1.1	IPF-1.2	IPF-2.1	IPF-2.2	MS/MS count
P09488	P09488	Glutathione S-transferase Mu 1	GSTM1	27.3849	27.5886	26.9996	25.9694	16
O14880	O14880	Microsomal glutathione S-transferase 3	MGST3	26.3073	26.5789	26.4348	26.1937	12
P14174;P34884	P14174;P34884	Macrophage migration inhibitory factor	MIF;Mif	28.2718	28.0873	27.9316	28.0159	12
P17813	P17813	Endoglin	ENG	24.4975	24.7534	24.762	25.3178	10
P51808	P51808	Dynein light chain Tctex-type 3	DYNLT3	24.6456	24.6342	24.6869	23.9021	10
Q9Y4G6	Q9Y4G6	Talin-2	TLN2	24.329	24.2282	23.6508	23.9484	10
O00291;Q8VD75	O00291	Huntingtin-interacting protein 1	HIP1	25.3541	25.3933	24.4151	24.5895	9
Q92597	Q92597	Protein NDRG1	NDRG1	25.6995	25.3258	25.7575	NaN	9
Q9BZG1	Q9BZG1	Ras-related protein Rab-34	RAB34	24.6935	24.6866	24.4696	NaN	9
P63172	P63172	Dynein light chain Tctex-type 1	DYNLT1	24.9764	25.1653	NaN	24.062	8
O75915	O75915	PRA1 family protein 3	ARL6IP5	26.1249	26.3385	25.9541	25.9323	7
P26006	P26006	Integrin alpha-3;Integrin alpha-3 heavy chain;Integrin alpha-3 light chain	ITGA3	25.4211	25.4625	24.3493	24.8355	7
P63279	P63279	SUMO-conjugating enzyme UBC9	Ube2i;UBE2I	24.0275	23.9717	24.0714	NaN	7
Q01844	Q01844	RNA-binding protein EWS	EWSR1	25.4853	NaN	NaN	25.2005	7
Q15392	Q15392	Delta(24)-sterol reductase	DHCR24	23.585	23.6967	24.4695	24.4328	7
Q5T1M5	Q5T1M5	FK506-binding protein 15	FKBP15	24.5577	24.9172	NaN	24.5543	7
Q9BQB6	Q9BQB6	Vitamin K epoxide reductase complex subunit 1	VKORC1	NaN	25.2124	26.1396	25.6799	7
Q9NZD2	Q9NZD2	Glycolipid transfer protein	GLTP	24.9285	25.4476	24.8694	24.475	6
O95777	O95777	U6 snRNA-associated Sm-like protein LSm8	LSM8	25.0791	24.5442	24.1618	24.0905	6
P08237;Q180P4	P08237	ATP-dependent 6-phosphofructokinase, muscle type	PFKM	24.4415	24.5959	25.5691	NaN	6
P30519	P30519	Heme oxygenase 2	HMOX2	24.009	24.0481	24.1275	24.0398	6
P34059	P34059	N-acetylgalactosamine-6-sulfatase	GALNS	24.3828	24.2713	24.1184	23.9774	6
P48735	P48735	Isocitrate dehydrogenase [NADP], mitochondrial	IDH2	23.8599	24.037	23.4664	24.5665	6
P62070	P62070	Ras-related protein R-Ras2	RRAS2	23.8255	23.7835	23.1582	NaN	6
Q13526;O15428	Q13526;O15428	Peptidyl-prolyl cis-trans isomerase NIMA-interacting 1;Putative PIN1-like protein	PIN1;PIN1P1	23.2457	23.5628	23.1203	22.9756	6
Q8N6T3;Q62848	Q8N6T3;Q62848	ADP-ribosylation factor GTPase-activating protein 1	ARFGAP1;Arfgap1	23.9486	23.8056	23.8127	23.8581	6
Q8TC07	Q8TC07	TBC1 domain family member 15	TBC1D15	NaN	24.0434	23.5637	NaN	6
Q9BSD7	Q9BSD7	Cancer-related nucleoside-triphosphatase	NTPCR	24.1053	24.2479	24.1358	24.1534	6
Q9UBB6	Q9UBB6	Neurochondrin	NCDN	25.0923	25.3844	24.9244	NaN	6
Q9Y520	Q9Y520	Protein PRRC2C	PRRC2C	24.0498	23.8202	23.6221	23.7249	6
O95297	O95297	Myelin protein zero-like protein 1	MPZL1	24.0113	24.1665	23.4895	23.7463	5
P08621;Q62376	P08621;Q62376	U1 small nuclear ribonucleoprotein 70 kDa	SNRNP70;Snrnp70	25.1774	NaN	25.4159	25.2618	5
P54652	P54652	Heat shock-related 70 kDa protein 2	HSPA2	23.7912	23.9747	NaN	23.9184	5
P84085	P84085	ADP-ribosylation factor 5	ARF5	25.3292	25.6537	24.8477	NaN	5
Q15036	Q15036	Sorting nexin-17	SNX17	23.6961	23.9869	24.1776	23.7228	5
Q16832	Q16832	Discoidin domain-containing receptor 2	DDR2	22.9964	23.0943	23.3258	23.1369	5
Q96KP1	Q96KP1	Exocyst complex component 2	EXOC2	24.3861	24.3127	24.4547	24.0232	5
Q96KR1	Q96KR1	Zinc finger RNA-binding protein	ZFR	23.5324	23.6786	23.3806	NaN	5
Q96N67	Q96N67	Dedicator of cytokinesis protein 7	DOCK7	23.8934	23.4934	23.7505	NaN	5
Q9BQS8;Q8VDC1	Q9BQS8	FYVE and coiled-coil domain-containing protein 1	FYCO1	25.1218	25.0637	24.873	24.8206	5
Q9UBT2;Q7SXG4	Q9UBT2	SUMO-activating enzyme subunit 2	UBA2	24.7353	25.1158	24.4682	24.4291	5
Q9UI12	Q9UI12	V-type proton ATPase subunit H	ATP6V1H	25.0274	25.3616	24.7649	24.4451	5
O95980	O95980	Reversion-inducing cysteine-rich protein with Kazal motifs	RECK	NaN	24.139	NaN	24.8163	4
P14209	P14209	CD99 antigen	CD99	NaN	26.0173	26.9231	NaN	4
P15848;P33727	P15848;P33727	Arylsulfatase B	ARSB	23.8634	NaN	24.3596	24.1965	4
Q7RTV0	Q7RTV0	PHD finger-like domain-containing protein 5A	PHF5A	23.8537	23.7462	22.85	23.0386	4
Q92882	Q92882	Osteoclast-stimulating factor 1	OSTF1	23.4162	NaN	24.753	24.6506	4
Q96A00	Q96A00	Protein phosphatase 1 regulatory subunit 14A	PPP1R14A	24.1732	24.2255	23.9194	24.111	4
Q96B54	Q96B54	Zinc finger protein 428	ZNF428	22.8191	22.7042	NaN	22.3935	4
Q99614	Q99614	Tetratricopeptide repeat protein 1	TTC1	23.8894	NaN	23.9233	24.2691	4
Q99685	Q99685	Monoglyceride lipase	MGLL	24.2456	24.1728	24.6533	24.9049	4
Q9H3M7	Q9H3M7	Thioredoxin-interacting protein	TXNIP	NaN	23.4435	NaN	23.4793	4
Q9UM54	Q9UM54	Unconventional myosin-VI	MYO6	24.2987	NaN	24.4234	24.3552	4
Q9Y2H0	Q9Y2H0	Disks large-associated protein 4	DLGAP4	23.6007	23.3521	22.8548	23.0156	4
O00186	O00186	Syntaxin-binding protein 3	STXBP3	NaN	22.9087	22.3144	22.4439	3
O00754	O00754	Lysosomal alpha-mannosidase;Lysosomal alpha-mannosidase A peptide;Lysosomal alpha-mannosidase B peptide;Lysosomal alpha-mannosidase C peptide;Lysosomal alpha-mannosidase D peptide;Lysosomal alpha-mannosidase E peptide	MAN2B1	NaN	23.3427	23.6826	23.8642	3
O15116	O15116	U6 snRNA-associated Sm-like protein LSm1	LSM1	23.9077	24.1874	NaN	23.6049	3
P17252;P05126;P05771	P17252	Protein kinase C alpha type	PRKCA	25.142	NaN	NaN	25.1316	3
P43304	P43304	Glycerol-3-phosphate dehydrogenase, mitochondrial	GPD2	23.4764	NaN	23.7162	24.0493	3
P53007	P53007	Tricarboxylate transport protein, mitochondrial	SLC25A1	23.7666	NaN	24.2204	24.7464	3
Q13619	Q13619	Cullin-4A	CUL4A	23.1781	NaN	23.2593	NaN	3
Q13976	Q13976	cGMP-dependent protein kinase 1	PRKG1	NaN	29.0417	NaN	28.6215	3
Q66K74	Q66K74	Microtubule-associated protein 1S;MAP1S heavy chain;MAP1S light chain	MAP1S	NaN	23.0919	23.3859	NaN	3
Q6FI81	Q6FI81	Anamorsin	CIAPIN1	23.5433	23.6468	NaN	23.5297	3
Q6NUQ4	Q6NUQ4	Transmembrane protein 214	TMEM214	22.5587	NaN	24.1174	NaN	3
Q92629	Q92629	Delta-sarcoglycan	SGCD	NaN	24.6433	NaN	24.1575	3
Q9BRG1	Q9BRG1	Vacuolar protein-sorting-associated protein 25	VPS25	23.7746	24.0336	23.4319	NaN	3
Q9BYT8	Q9BYT8	Neurolysin, mitochondrial	NLN	24.1665	24.7491	23.9908	NaN	3
Q9H7D7;Q5SP67	Q9H7D7;Q5SP67	WD repeat-containing protein 26	WDR26;wdr26	NaN	24.2896	23.8918	NaN	3
Q9UBF2	Q9UBF2	Coatomer subunit gamma-2	COPG2	23.0134	23.6502	NaN	22.5044	3
O60925	O60925	Prefoldin subunit 1	PFDN1	NaN	24.2469	NaN	24.5196	2
P08754	P08754	Guanine nucleotide-binding protein G(k) subunit alpha	GNAI3	NaN	24.4369	NaN	24.4018	2
P09110	P09110	3-ketoacyl-CoA thiolase, peroxisomal	ACAA1	22.4913	NaN	NaN	24.6543	2
P36551;P36552	P36551	Oxygen-dependent coproporphyrinogen-III oxidase, mitochondrial	CPOX	24.3649	NaN	24.0004	NaN	2
Q6P9B6	Q6P9B6	TLD domain-containing protein 1	TLDC1	NaN	24.7457	24.4031	NaN	2
Q8WZA9	Q8WZA9	Immunity-related GTPase family Q protein	IRGQ	22.8527	NaN	NaN	22.8295	2
Q9H2G2	Q9H2G2	STE20-like serine/threonine-protein kinase	SLK	23.1929	23.1423	NaN	23.0133	2
Q9HD20	Q9HD20	Manganese-transporting ATPase 13A1	ATP13A1	NaN	22.8878	24.3427	23.7521	2
Q9ULC4	Q9ULC4	Malignant T-cell-amplified sequence 1	MCTS1	24.7984	25.6626	23.7174	NaN	2
Q9Y2Q3	Q9Y2Q3	Glutathione S-transferase kappa 1	GSTK1	23.9512	NaN	NaN	25.2819	2

## Sheet: Table S4
Table S4: Proteins identified as differentially expressed (fold change ≥1.5 y ≤ -1.5 and p < 0.05) in IPF-1 vs. NL-1 comparison.
Up-regulate
SN	Uniprot Access. No.	Protein	Gene Name	Fold Change	p-value
1	P00352	Retinal dehydrogenase 1	ALDH1A1	4.24668	0.00474811
2	Q08431	Lactadherin;Lactadherin short form;Medin	MFGE8	3.45162	0.0164232
3	Q01082	Spectrin beta chain, non-erythrocytic 1	SPTBN1	3.07356	0.000803
4	Q13740;Q9BH13	CD166 antigen	ALCAM	2.61995	0.0101953
5	P02511	Alpha-crystallin B chain	CRYAB	2.33797	0.00069837
6	P21926	CD9 antigen	CD9	2.18759	0.00297997
7	P52758	Ribonuclease UK114	HRSP12	2.05217	0.0250878
8	Q10471	Polypeptide N-acetylgalactosaminyltransferase 2;Polypeptide N-acetylgalactosaminyltransferase 2 soluble form	GALNT2	2.04543	0.00718694
9	P78527	DNA-dependent protein kinase catalytic subunit	PRKDC	1.99835	0.00952063
10	P18669	Phosphoglycerate mutase 1	PGAM1	1.90202	0.00670956
11	P61026	Ras-related protein Rab-10	RAB10	1.87716	0.00823655
12	Q13813;P07751	Spectrin alpha chain, non-erythrocytic 1	SPTAN1	1.80461	0.0402636
13	P21589	5-nucleotidase	NT5E	1.80271	0.0001115
14	P05023	Sodium/potassium-transporting ATPase subunit alpha-1	ATP1A1	1.70983	0.0104818
15	P15144	Aminopeptidase N	ANPEP	1.62546	0.00035712
16	Q02952	A-kinase anchor protein 12	AKAP12	1.61706	0.00419629
17	Q9UBG0	C-type mannose receptor 2	MRC2	1.54775	0.0233882
18	P04216	Thy-1 membrane glycoprotein	THY1	1.52428	0.0330046
19	O95373	Importin-7	IPO7	1.50885	0.0141328
Down-regulate
SN	Uniprot Access. No.	Protein	Gene Name	Fold Change	p-value
1	O15173	Membrane-associated progesterone receptor component 2	PGRMC2	-1.50522	0.00034782
2	Q99880	Histone H2B type 1-L	HIST1H2BL	-1.52778	0.00697495
3	P36957;Q90512	Dihydrolipoyllysine-residue succinyltransferase component of 2-oxoglutarate dehydrogenase complex, mitochondrial	DLST	-1.53732	0.00612952
4	Q32P28	Prolyl 3-hydroxylase 1	LEPRE1	-1.55572	0.0361102
5	P10606	Cytochrome c oxidase subunit 5B, mitochondrial	COX5B	-1.58613	0.00331482
6	P08243	Asparagine synthetase [glutamine-hydrolyzing]	ASNS	-1.59796	0.0187451
7	P06576;P00829;Q05825	ATP synthase subunit beta, mitochondrial	ATP5B	-1.71528	0.0022344
8	P13674	Prolyl 4-hydroxylase subunit alpha-1	P4HA1	-1.7612	0.00121697
9	P38646	Stress-70 protein, mitochondrial	HSPA9	-1.83889	0.00434316
10	Q16822	Phosphoenolpyruvate carboxykinase [GTP], mitochondrial	PCK2	-2.30917	0.0225939

## Sheet: Table S5
Table S5: Proteins identified as differentially expressed (fold change ≥1.5 y ≤ -1.5 and p < 0.05) in IPF-2 vs. NL-1 comparison.
Up-regulate
SN	Uniprot Access. No.	Protein	Gene Name	Fold Change	p-value
1	P39059	Collagen alpha-1(XV) chain;Restin;Restin-2;Restin-3;Restin-4	COL15A1	2.93598	0.0466087
2	Q08431	Lactadherin;Lactadherin short form;Medin	MFGE8	2.23253	0.0274612
3	Q13740;Q9BH13	CD166 antigen	ALCAM	2.11285	0.00689392
4	P05023	Sodium/potassium-transporting ATPase subunit alpha-1	ATP1A1	1.96445	0.00520549
5	P02511	Alpha-crystallin B chain	CRYAB	1.8148	0.00299844
6	P49748	Very long-chain specific acyl-CoA dehydrogenase, mitochondrial	ACADVL	1.8052	0.0295959
7	P00352	Retinal dehydrogenase 1	ALDH1A1	1.69886	0.0421265
8	P21589	5-nucleotidase	NT5E	1.51121	0.0070985
9	P12277	Creatine kinase B-type	CKB	1.5092	0.0149148
10	Q99538	Legumain	LGMN	1.50103	0.00059766
Down-regulate
SN	Uniprot Access. No.	Protein	Gene Name	Fold Change	p-value
1	Q9BZQ8	Protein Niban	FAM129A	-1.71884	0.00089621
2	P05120	Plasminogen activator inhibitor 2	SERPINB2	-2.57427	0.00377935
